# Supplementary material for: Survival and predictors of asphyxia among neonates admitted in neonatal intensive care units of public hospitals of Addis Ababa, Ethiopia, 2021: a retrospective follow-up study
Source: BMC Pediatr. 2022 May 10;22:262. doi: 10.1186/s12887-022-03238-w (PMC9087963; doi:10.1186/s12887-022-03238-w)
Supplement: Supplementary file 2 — Additional file 2. [file 12887_2022_3238_MOESM2_ESM.xlsx]

## Sheet: Sheet1
ID	Maternalage	placeofresedency	parity	ANC	placeofdelivery	MOD	labor_condition	D_labor	D_ROM	typeofpregnancy	fetaldistress	cordproblem	Oligohydraminous	abortion	Hypertension	APH	Sex	BW	GA	crying	Age_at_presentation	firstAPGAR	fifthAPGAR	HIEstage	Alterd_Consc	Moro	Suckling	RDatadd	hypothermiaatadd	Hypoglycemiaatadd	MASatadd	Seizure_grouped	Admission_RR	HRatadd	TEMPatadd	jaundice	NEC	AKI	thrombo	seizure	sepsis	other	fluidmgt	Anticonvulsant	Aminophilin	Resuscitated	oxygenation	Ca_gluconate	Seizureatadd
1	20-34 years	Addis Ababa	primiparious	Yes	Outborn	SVD	Spontanious	Normal	< 18 hrs	singlton	No	No	No	No	No	No	Male	Normal	Term baby	No	< 24 hrs	< 7	< 7	Stage 1	No	No	No	Yes	Yes	No	No	No seizure	30-60 b/m	100-160 b/m	36.5-37.5 oc	No	No	No	No	No	No	No	Total fluid	No	No	BMV only	Yes, Direct O2	No	No
2	20-34 years	Addis Ababa	primiparious	Yes	Outborn	SVD	Spontanious	Normal	< 18 hrs	singlton	No	No	No	No	No	No	Female	Lowbirth weight	Term baby	No	< 24 hrs	< 7	< 7	Stage 1	Yes	No	No	No	Yes	No	No	No seizure	>60 b/m	100-160 b/m	36.5-37.5 oc	No	No	No	No	No	No	No	Total fluid	No	No	No	Yes, Direct O2	No	No
3	20-34 years	Addis Ababa	multiparious	Yes	Outborn	SVD	Spontanious	Normal	< 18 hrs	singlton	No	No	No	No	No	No	Male	Normal	Term baby	No	< 24 hrs	< 7	< 7	Stage 2	Yes	Yes	Yes	No	Yes	No	No	No seizure	>60 b/m	100-160 b/m	36.5-37.5 oc	Yes	No	No	No	No	No	No	Two third	No	No	BMV only	Yes, Direct O2	Yes	No
4	20-34 years	Addis Ababa	multiparious	Yes	Outborn	SVD	Spontanious	Normal	< 18 hrs	singlton	No	No	No	No	No	No	Male	Normal	Term baby	No	< 24 hrs	< 7	< 7	Stage 1	Yes	No	Yes	No	Yes	No	Yes	No seizure	30-60 b/m	100-160 b/m	36.5-37.5 oc	No	No	No	No	No	No	No	Total fluid	No	No	BMV only	Yes, Direct O2	No	No
5	20-34 years	Addis Ababa	multiparious	Yes	INborn	SVD	Spontanious	Normal	< 18 hrs	singlton	No	No	No	Yes	No	No	Male	Normal	Postterm	No	< 24 hrs	< 7	< 7	Stage 3	Yes	Yes	Yes	No	Yes	No	Yes	No seizure	>60 b/m	100-160 b/m	36.5-37.5 oc	No	Yes	No	No	No	No	No	Two third	No	No	BMV only	Yes, Direct O2	Yes	No
6	20-34 years	Addis Ababa	primiparious	Yes	Outborn	SVD	Spontanious	Normal	< 18 hrs	singlton	No	No	No	No	No	No	Male	Normal	Term baby	No	< 24 hrs	< 7	< 7	Stage 1	No	No	Yes	No	No	No	No	No seizure	>60 b/m	100-160 b/m	< 36.5 oc	No	No	No	No	No	No	No	No	No	No	BMV only	No	No	No
7	20-34 years	Out of Addis	multiparious	Yes	Outborn	SVD	Spontanious	Normal	< 18 hrs	singlton	No	No	No	No	No	No	Female	Normal	Term baby	No	< 24 hrs	< 7	< 7	Stage 1	Yes	No	No	No	Yes	No	No	Yes, after 24 hrs	<30 b/m	100-160 b/m	36.5-37.5 oc	No	No	No	No	No	No	No	Total fluid	Yes	No	BMV only	Yes, Direct O2	Yes	No
8	20-34 years	Addis Ababa	primiparious	No	Outborn	AVD	Spontanious	Normal	< 18 hrs	singlton	No	No	No	No	No	No	Male	Normal	Term baby	No	>72 hrs	< 7	< 7	Stage 3	Yes	Yes	Yes	Yes	No	No	No	Yes, after 24 hrs	>60 b/m	> 160 b/m	< 36.5 oc	No	No	No	No	No	No	No	Two third	Yes	No	BMV only	Yes, Direct O2	Yes	No
9	20-34 years	Addis Ababa	multiparious	Yes	Outborn	C/S	Spontanious	Normal	< 18 hrs	singlton	No	No	No	No	No	No	Female	Normal	Term baby	No	< 24 hrs	< 7	< 7	Stage 2	No	No	Yes	Yes	Yes	No	Yes	Yes, after 24 hrs	>60 b/m	100-160 b/m	36.5-37.5 oc	No	No	Yes	No	No	No	No	Total fluid	Yes	No	BMV only	Yes, Direct O2	No	No
10	< 20 years	Addis Ababa	primiparious	Yes	Outborn	SVD	Spontanious	Normal	< 18 hrs	singlton	No	No	No	No	No	No	Male	Normal	Term baby	No	< 24 hrs	< 7	>= 7	Stage 3	Yes	Yes	Yes	No	Yes	No	Yes	yes, before 24 hrs	<30 b/m	100-160 b/m	36.5-37.5 oc	No	No	No	No	No	No	No	Total fluid	Yes	No	No	Yes, Direct O2	Yes	Yes
11	>35 years	Addis Ababa	multiparious	Yes	Outborn	SVD	Spontanious	Normal	< 18 hrs	singlton	No	No	No	No	No	No	Female	Big baby	Term baby	No	< 24 hrs	< 7	< 7	Stage 1	No	No	Yes	No	Yes	No	No	No seizure	30-60 b/m	100-160 b/m	36.5-37.5 oc	No	No	No	No	No	No	No	Total fluid	No	No	No	No	Yes	No
12	20-34 years	Addis Ababa	primiparious	Yes	Outborn	SVD	Spontanious	Prolonged	> 18hrs	singlton	No	No	No	No	No	No	Male	Lowbirth weight	Term baby	No	< 24 hrs	< 7	< 7	Stage 2	Yes	Yes	Yes	No	Yes	No	Yes	Yes, after 24 hrs	30-60 b/m	100-160 b/m	36.5-37.5 oc	No	No	No	No	No	No	No	No	Yes	No	BMV only	No	No	No
13	>35 years	Addis Ababa	multiparious	Yes	Outborn	SVD	Spontanious	Normal	< 18 hrs	singlton	No	No	No	No	No	No	Male	Normal	Preterm baby	No	< 24 hrs	< 7	>= 7	Stage 1	No	No	No	No	Yes	No	Yes	No seizure	30-60 b/m	100-160 b/m	36.5-37.5 oc	No	No	No	No	No	No	No	Total fluid	No	No	No	No	No	No
14	20-34 years	Addis Ababa	multiparious	Yes	Outborn	SVD	Spontanious	Preciptated	< 18 hrs	singlton	No	No	No	No	No	No	Male	Normal	Term baby	No	< 24 hrs	< 7	< 7	Stage 1	Yes	No	Yes	Yes	Yes	No	Yes	No seizure	>60 b/m	100-160 b/m	36.5-37.5 oc	No	No	No	No	No	No	No	Total fluid	No	No	BMV only	Yes, Direct O2	Yes	No
15	20-34 years	Addis Ababa	primiparious	Yes	INborn	SVD	Spontanious	Normal	< 18 hrs	singlton	No	No	No	Yes	No	No	Female	Normal	Term baby	No	< 24 hrs	< 7	< 7	Stage 1	No	No	Yes	Yes	Yes	No	Yes	No seizure	>60 b/m	100-160 b/m	36.5-37.5 oc	No	No	No	No	No	No	No	Total fluid	No	No	BMV only	Yes, Direct O2	No	No
16	20-34 years	Addis Ababa	primiparious	Yes	INborn	C/S	Spontanious	Normal	< 18 hrs	multiple	No	No	No	Yes	Yes	No	Female	Lowbirth weight	Term baby	No	< 24 hrs	< 7	< 7	Stage 3	Yes	Yes	Yes	Yes	Yes	No	No	yes, before 24 hrs	30-60 b/m	100-160 b/m	36.5-37.5 oc	No	No	No	No	No	No	No	Two third	Yes	No	BMV only	Yes, Direct O2	Yes	Yes
17	20-34 years	Addis Ababa	primiparious	Yes	Outborn	SVD	Spontanious	Preciptated	< 18 hrs	singlton	No	No	No	No	No	No	Female	Normal	Term baby	No	< 24 hrs	< 7	< 7	Stage 3	Yes	Yes	Yes	No	Yes	No	No	yes, before 24 hrs	>60 b/m	> 160 b/m	36.5-37.5 oc	No	No	No	No	No	No	No	Two third	Yes	No	No	Yes, Direct O2	Yes	Yes
18	20-34 years	Addis Ababa	primiparious	Yes	Outborn	SVD	Spontanious	Preciptated	< 18 hrs	singlton	No	No	No	No	No	No	Male	Lowbirth weight	Preterm baby	No	< 24 hrs	< 7	< 7	Stage 1	No	No	No	Yes	Yes	No	No	No seizure	>60 b/m	100-160 b/m	36.5-37.5 oc	Yes	No	No	No	No	No	No	Total fluid	No	No	BMV only	Yes, Direct O2	No	No
19	< 20 years	Addis Ababa	primiparious	Yes	Outborn	SVD	Spontanious	Normal	< 18 hrs	singlton	No	No	No	No	No	No	Male	Normal	Preterm baby	No	< 24 hrs	< 7	< 7	Stage 2	Yes	Yes	Yes	No	Yes	No	Yes	No seizure	30-60 b/m	100-160 b/m	36.5-37.5 oc	No	No	No	No	No	No	No	Total fluid	No	No	BMV only	Yes, Direct O2	No	No
20	< 20 years	Addis Ababa	primiparious	Yes	Outborn	SVD	Spontanious	Preciptated	< 18 hrs	singlton	No	No	No	No	No	No	Male	Lowbirth weight	Preterm baby	Yes	< 24 hrs	>= 7	>= 7	Stage 1	Yes	No	No	Yes	Yes	No	No	No seizure	>60 b/m	100-160 b/m	36.5-37.5 oc	No	No	No	No	No	No	No	Total fluid	No	No	No	Yes, Direct O2	No	No
21	20-34 years	Addis Ababa	primiparious	Yes	Outborn	SVD	Spontanious	Preciptated	< 18 hrs	singlton	No	No	No	No	No	No	Female	Normal	Term baby	No	< 24 hrs	< 7	< 7	Stage 2	Yes	Yes	Yes	Yes	Yes	No	Yes	No seizure	>60 b/m	100-160 b/m	36.5-37.5 oc	Yes	No	No	No	No	No	No	Total fluid	No	No	BMV only	Yes, Direct O2	No	No
22	20-34 years	Out of Addis	primiparious	Yes	Outborn	SVD	Spontanious	Prolonged	< 18 hrs	singlton	No	No	No	No	No	No	Male	Normal	Term baby	No	< 24 hrs	< 7	< 7	Stage 2	Yes	Yes	Yes	No	Yes	No	No	Yes, after 24 hrs	>60 b/m	100-160 b/m	36.5-37.5 oc	No	No	No	No	No	No	No	Total fluid	Yes	No	BMV only	Yes, Direct O2	Yes	No
23	20-34 years	Addis Ababa	multiparious	Yes	INborn	SVD	Spontanious	Normal	< 18 hrs	multiple	No	No	No	No	No	No	Female	Lowbirth weight	Term baby	Yes	< 24 hrs	>= 7	>= 7	Stage 2	Yes	Yes	Yes	No	Yes	No	No	No seizure	>60 b/m	100-160 b/m	36.5-37.5 oc	Yes	No	No	Yes	No	No	Yes	Two third	No	No	No	No	Yes	No
24	20-34 years	Addis Ababa	primiparious	Yes	INborn	AVD	Spontanious	Normal	< 18 hrs	singlton	No	No	No	No	No	No	Female	Lowbirth weight	Term baby	No	< 24 hrs	< 7	< 7	Stage 3	Yes	Yes	Yes	Yes	Yes	No	No	yes, before 24 hrs	>60 b/m	100-160 b/m	36.5-37.5 oc	No	No	Yes	Yes	No	No	No	Total fluid	Yes	No	BMV+ CC + Adrenalin	Yes, CPAP	Yes	Yes
25	20-34 years	Addis Ababa	multiparious	Yes	INborn	SVD	Spontanious	Normal	< 18 hrs	singlton	No	No	No	No	No	No	Male	Normal	Term baby	No	< 24 hrs	< 7	< 7	Stage 2	Yes	Yes	Yes	No	No	No	No	No seizure	>60 b/m	100-160 b/m	< 36.5 oc	No	No	No	No	No	No	No	Total fluid	No	No	BMV only	Yes, Direct O2	No	No
26	20-34 years	Addis Ababa	primiparious	Yes	Outborn	SVD	Spontanious	Normal	< 18 hrs	singlton	No	No	No	No	No	No	Female	Normal	Term baby	No	< 24 hrs	< 7	< 7	Stage 1	No	Yes	Yes	Yes	Yes	No	Yes	No seizure	>60 b/m	100-160 b/m	36.5-37.5 oc	No	No	No	No	No	No	No	Total fluid	No	No	BMV only	Yes, Direct O2	No	No
27	20-34 years	Addis Ababa	primiparious	Yes	Outborn	SVD	Spontanious	Prolonged	< 18 hrs	singlton	No	No	No	No	No	No	Female	Normal	Term baby	No	< 24 hrs	< 7	< 7	Stage 2	Yes	Yes	Yes	No	Yes	No	Yes	yes, before 24 hrs	>60 b/m	100-160 b/m	36.5-37.5 oc	No	No	No	No	No	No	No	Total fluid	Yes	No	BMV only	Yes, Direct O2	Yes	Yes
28	20-34 years	Addis Ababa	primiparious	Yes	Outborn	AVD	Spontanious	Prolonged	< 18 hrs	singlton	Yes	No	No	No	No	No	Male	Normal	Term baby	No	< 24 hrs	< 7	< 7	Stage 1	Yes	No	No	Yes	Yes	No	No	No seizure	>60 b/m	100-160 b/m	36.5-37.5 oc	No	No	No	No	Yes	No	No	Total fluid	Yes	No	BMV only	Yes, Direct O2	Yes	No
29	20-34 years	Addis Ababa	primiparious	Yes	Outborn	SVD	Spontanious	Preciptated	< 18 hrs	singlton	No	No	No	Yes	No	No	Male	Normal	Term baby	No	< 24 hrs	< 7	< 7	Stage 1	Yes	No	No	No	Yes	No	No	No seizure	30-60 b/m	100-160 b/m	36.5-37.5 oc	No	No	No	No	No	No	No	Two third	No	No	BMV only	Yes, Direct O2	No	No
30	20-34 years	Out of Addis	multiparious	Yes	Outborn	SVD	Spontanious	Normal	< 18 hrs	singlton	No	No	No	No	No	No	Male	Normal	Term baby	No	< 24 hrs	< 7	< 7	Stage 2	Yes	Yes	Yes	No	Yes	No	No	yes, before 24 hrs	30-60 b/m	100-160 b/m	36.5-37.5 oc	No	No	No	No	No	No	No	Total fluid	Yes	No	BMV only	Yes, Direct O2	Yes	Yes
31	20-34 years	Out of Addis	multiparious	Yes	Outborn	SVD	Spontanious	Normal	< 18 hrs	singlton	No	No	No	No	No	No	Male	Normal	Term baby	No	< 24 hrs	< 7	< 7	Stage 1	No	No	No	Yes	Yes	No	No	No seizure	30-60 b/m	100-160 b/m	36.5-37.5 oc	No	No	No	No	No	No	No	Total fluid	No	No	BMV only	Yes, Direct O2	Yes	No
32	20-34 years	Addis Ababa	primiparious	Yes	Outborn	SVD	Spontanious	Normal	< 18 hrs	singlton	No	No	No	No	No	No	Male	Lowbirth weight	Preterm baby	No	< 24 hrs	< 7	>= 7	Stage 2	Yes	Yes	Yes	No	Yes	No	No	No seizure	30-60 b/m	100-160 b/m	36.5-37.5 oc	No	No	No	No	No	No	No	Total fluid	No	No	BMV only	Yes, Direct O2	No	No
33	20-34 years	Addis Ababa	primiparious	Yes	Outborn	AVD	Spontanious	Normal	< 18 hrs	singlton	No	No	No	No	No	No	Male	Normal	Term baby	No	< 24 hrs	< 7	< 7	Stage 2	No	No	Yes	No	Yes	No	No	No seizure	30-60 b/m	100-160 b/m	36.5-37.5 oc	No	No	No	No	No	No	No	Total fluid	No	No	No	Yes, Direct O2	No	No
34	20-34 years	Addis Ababa	primiparious	Yes	Outborn	SVD	Spontanious	Normal	< 18 hrs	singlton	No	No	No	No	No	No	Male	Normal	Term baby	No	< 24 hrs	< 7	< 7	Stage 1	No	No	No	No	Yes	No	No	No seizure	>60 b/m	100-160 b/m	36.5-37.5 oc	No	No	No	No	No	No	No	Two third	No	No	BMV only	Yes, Direct O2	No	No
35	20-34 years	Addis Ababa	primiparious	Yes	INborn	SVD	Spontanious	Prolonged	< 18 hrs	singlton	No	No	No	No	No	No	Male	Normal	Term baby	No	< 24 hrs	< 7	>= 7	Stage 2	Yes	Yes	Yes	No	Yes	No	Yes	Yes, after 24 hrs	<30 b/m	100-160 b/m	36.5-37.5 oc	Yes	No	No	No	No	No	No	No	Yes	No	No	Yes, Direct O2	No	No
36	20-34 years	Addis Ababa	multiparious	Yes	Outborn	SVD	Spontanious	Preciptated	< 18 hrs	singlton	No	No	No	No	No	No	Female	Normal	Term baby	Yes	< 24 hrs	>= 7	>= 7	Stage 1	No	No	No	No	Yes	No	No	Yes, after 24 hrs	30-60 b/m	100-160 b/m	36.5-37.5 oc	No	No	No	No	No	No	No	Two third	Yes	No	BMV only	No	No	No
37	20-34 years	Addis Ababa	primiparious	Yes	Outborn	SVD	Spontanious	Normal	< 18 hrs	singlton	No	No	No	No	No	No	Female	Normal	Term baby	No	< 24 hrs	< 7	< 7	Stage 1	Yes	Yes	Yes	Yes	No	No	No	No seizure	>60 b/m	100-160 b/m	> 37.5 oc	No	No	No	No	No	No	No	Total fluid	No	No	BMV only	Yes, Direct O2	No	No
38	20-34 years	Addis Ababa	primiparious	Yes	Outborn	SVD	Spontanious	Normal	< 18 hrs	singlton	No	No	No	No	No	No	Male	Lowbirth weight	Term baby	No	< 24 hrs	< 7	< 7	Stage 1	No	Yes	No	No	Yes	No	No	No seizure	>60 b/m	> 160 b/m	36.5-37.5 oc	No	No	No	No	No	No	No	Two third	No	No	BMV only	Yes, Direct O2	No	No
39	20-34 years	Addis Ababa	primiparious	Yes	INborn	C/S	Spontanious	Normal	> 18hrs	singlton	Yes	No	No	No	No	No	Male	Normal	Term baby	No	< 24 hrs	< 7	>= 7	Stage 1	No	No	No	No	Yes	No	No	No seizure	30-60 b/m	> 160 b/m	36.5-37.5 oc	No	No	No	No	No	No	No	Total fluid	No	No	BMV only	Yes, Direct O2	Yes	No
40	20-34 years	Addis Ababa	multiparious	Yes	INborn	C/S	Without labor	Normal	< 18 hrs	singlton	No	No	Yes	No	No	No	Male	Normal	Term baby	No	< 24 hrs	< 7	< 7	Stage 2	Yes	Yes	Yes	Yes	Yes	No	No	No seizure	>60 b/m	100-160 b/m	36.5-37.5 oc	No	No	No	No	No	No	No	Total fluid	No	No	BMV only	Yes, Direct O2	No	No
41	20-34 years	Out of Addis	primiparious	Yes	Outborn	C/S	Spontanious	Normal	> 18hrs	singlton	Yes	No	No	No	No	No	Male	Normal	Term baby	No	24 -72 hrs	< 7	< 7	Stage 2	Yes	Yes	Yes	Yes	No	No	Yes	Yes, after 24 hrs	30-60 b/m	100-160 b/m	< 36.5 oc	No	No	No	No	No	No	No	Total fluid	Yes	No	No	Yes, Direct O2	Yes	No
42	20-34 years	Addis Ababa	primiparious	Yes	INborn	C/S	Spontanious	Normal	< 18 hrs	singlton	No	No	No	Yes	Yes	Yes	Female	Lowbirth weight	Term baby	No	< 24 hrs	< 7	< 7	Stage 3	Yes	Yes	Yes	No	Yes	No	Yes	yes, before 24 hrs	<30 b/m	100-160 b/m	36.5-37.5 oc	No	No	No	No	No	No	No	Two third	No	Yes	BMV+ CC + Adrenalin	Yes, CPAP	Yes	Yes
43	20-34 years	Addis Ababa	primiparious	Yes	Outborn	SVD	Spontanious	Normal	< 18 hrs	singlton	No	No	No	No	No	No	Male	Normal	Term baby	No	< 24 hrs	< 7	>= 7	Stage 1	No	No	Yes	No	Yes	No	No	No seizure	>60 b/m	100-160 b/m	36.5-37.5 oc	No	No	No	No	No	No	No	Total fluid	No	No	BMV only	Yes, Direct O2	No	No
44	20-34 years	Addis Ababa	primiparious	Yes	Outborn	SVD	Spontanious	Preciptated	< 18 hrs	singlton	No	No	No	No	No	No	Female	Normal	Term baby	Yes	< 24 hrs	< 7	>= 7	Stage 1	Yes	No	No	No	Yes	No	No	No seizure	>60 b/m	100-160 b/m	36.5-37.5 oc	No	No	No	No	No	No	No	Total fluid	No	No	BMV only	Yes, Direct O2	Yes	No
45	20-34 years	Addis Ababa	multiparious	Yes	Outborn	SVD	Spontanious	Normal	< 18 hrs	singlton	No	No	No	No	No	No	Male	Normal	Term baby	No	< 24 hrs	< 7	< 7	Stage 2	Yes	Yes	Yes	No	Yes	No	No	No seizure	30-60 b/m	100-160 b/m	36.5-37.5 oc	No	No	No	No	No	No	No	Two third	No	No	BMV only	Yes, Direct O2	No	No
46	20-34 years	Addis Ababa	primiparious	Yes	Outborn	AVD	Spontanious	Normal	< 18 hrs	singlton	No	No	No	No	No	No	Male	Lowbirth weight	Preterm baby	No	< 24 hrs	< 7	< 7	Stage 3	Yes	Yes	Yes	No	Yes	No	Yes	Yes, after 24 hrs	<30 b/m	< 100 b/m	36.5-37.5 oc	No	No	No	No	Yes	Yes	No	Total fluid	Yes	Yes	BMV+ CC	Yes, CPAP	Yes	No
47	20-34 years	Addis Ababa	multiparious	Yes	INborn	AVD	Induced	Normal	< 18 hrs	singlton	No	No	No	No	No	No	Male	Normal	Postterm	No	< 24 hrs	< 7	< 7	Stage 2	Yes	Yes	Yes	Yes	Yes	No	No	No seizure	>60 b/m	100-160 b/m	36.5-37.5 oc	No	No	No	No	No	No	No	Two third	No	No	BMV only	Yes, Direct O2	Yes	No
48	20-34 years	Addis Ababa	multiparious	Yes	INborn	C/S	Spontanious	Normal	< 18 hrs	singlton	Yes	No	No	No	No	No	Male	Normal	Term baby	No	< 24 hrs	< 7	< 7	Stage 3	Yes	Yes	Yes	Yes	Yes	Yes	Yes	No seizure	30-60 b/m	100-160 b/m	36.5-37.5 oc	No	No	No	No	No	No	No	Total fluid	No	No	BMV only	Yes, Direct O2	Yes	No
49	20-34 years	Out of Addis	multiparious	Yes	INborn	SVD	Spontanious	Normal	< 18 hrs	singlton	No	No	No	No	No	No	Male	Lowbirth weight	Term baby	No	< 24 hrs	< 7	< 7	Stage 2	Yes	Yes	Yes	Yes	Yes	No	Yes	No seizure	>60 b/m	100-160 b/m	36.5-37.5 oc	Yes	No	Yes	No	No	No	No	Two third	No	No	BMV only	Yes, Direct O2	Yes	No
50	20-34 years	Addis Ababa	multiparious	Yes	INborn	SVD	Spontanious	Normal	< 18 hrs	singlton	No	No	No	No	No	No	Male	Normal	Term baby	No	< 24 hrs	< 7	< 7	Stage 3	Yes	Yes	Yes	No	No	No	Yes	No seizure	<30 b/m	100-160 b/m	< 36.5 oc	No	No	No	No	No	No	No	Total fluid	No	No	BMV only	Yes, CPAP	No	No
51	20-34 years	Addis Ababa	multiparious	Yes	INborn	SVD	Spontanious	Normal	< 18 hrs	singlton	No	No	No	No	No	No	Male	Normal	Term baby	No	< 24 hrs	< 7	< 7	Stage 1	Yes	No	No	No	Yes	No	No	No seizure	>60 b/m	> 160 b/m	36.5-37.5 oc	No	No	No	No	No	No	No	Two third	No	No	BMV only	Yes, Direct O2	No	No
52	20-34 years	Addis Ababa	primiparious	Yes	Outborn	SVD	Spontanious	Normal	< 18 hrs	singlton	No	No	No	No	No	No	Male	Normal	Term baby	No	< 24 hrs	< 7	< 7	Stage 1	No	No	No	Yes	Yes	No	Yes	No seizure	>60 b/m	100-160 b/m	36.5-37.5 oc	No	No	No	No	No	No	No	No	No	No	BMV only	Yes, Direct O2	No	No
53	>35 years	Addis Ababa	primiparious	Yes	INborn	C/S	Spontanious	Normal	< 18 hrs	singlton	Yes	No	No	No	No	No	Female	Normal	Term baby	Yes	< 24 hrs	< 7	< 7	Stage 1	No	No	No	Yes	No	No	Yes	No seizure	>60 b/m	100-160 b/m	< 36.5 oc	No	No	No	No	No	No	No	Total fluid	No	No	BMV only	Yes, Direct O2	Yes	No
54	20-34 years	Addis Ababa	primiparious	Yes	INborn	C/S	Spontanious	Normal	< 18 hrs	singlton	No	No	No	No	No	No	Female	Normal	Term baby	No	< 24 hrs	< 7	>= 7	Stage 2	Yes	Yes	Yes	No	Yes	No	Yes	No seizure	>60 b/m	100-160 b/m	36.5-37.5 oc	No	No	No	No	No	No	No	Total fluid	No	No	BMV+ CC + Adrenalin	Yes, Direct O2	Yes	No
55	20-34 years	Addis Ababa	primiparious	Yes	INborn	SVD	Spontanious	Normal	< 18 hrs	singlton	No	No	No	No	No	No	Male	Normal	Term baby	No	< 24 hrs	< 7	< 7	Stage 3	Yes	Yes	Yes	No	Yes	No	No	Yes, after 24 hrs	30-60 b/m	100-160 b/m	36.5-37.5 oc	No	No	No	No	No	Yes	No	Total fluid	Yes	No	BMV only	Yes, CPAP	No	No
56	20-34 years	Addis Ababa	primiparious	Yes	Outborn	AVD	Spontanious	Normal	< 18 hrs	singlton	No	No	No	No	No	No	Male	Normal	Term baby	No	< 24 hrs	< 7	< 7	Stage 1	Yes	No	No	No	No	No	No	Yes, after 24 hrs	>60 b/m	100-160 b/m	< 36.5 oc	No	No	No	No	Yes	No	No	Total fluid	Yes	No	BMV only	Yes, Direct O2	No	No
57	20-34 years	Out of Addis	primiparious	Yes	INborn	SVD	Spontanious	Normal	< 18 hrs	singlton	No	No	No	Yes	No	No	Female	Lowbirth weight	Term baby	No	< 24 hrs	< 7	< 7	Stage 3	Yes	Yes	Yes	No	Yes	No	No	yes, before 24 hrs	<30 b/m	100-160 b/m	36.5-37.5 oc	No	No	No	No	No	No	No	Total fluid	Yes	No	BMV only	Yes, CPAP	No	Yes
58	20-34 years	Addis Ababa	primiparious	Yes	Outborn	SVD	Spontanious	Normal	< 18 hrs	singlton	No	No	No	No	No	No	Female	Normal	Term baby	No	< 24 hrs	< 7	>= 7	Stage 3	Yes	Yes	Yes	Yes	Yes	No	No	No seizure	>60 b/m	100-160 b/m	36.5-37.5 oc	No	No	No	No	No	No	No	Total fluid	No	No	BMV only	Yes, Direct O2	Yes	No
59	20-34 years	Addis Ababa	primiparious	Yes	Outborn	SVD	Spontanious	Normal	< 18 hrs	singlton	No	No	No	No	No	No	Female	Normal	Term baby	No	< 24 hrs	< 7	< 7	Stage 2	Yes	Yes	Yes	Yes	Yes	No	Yes	No seizure	>60 b/m	> 160 b/m	36.5-37.5 oc	No	No	No	No	No	No	No	Total fluid	No	No	BMV only	Yes, Direct O2	Yes	No
60	20-34 years	Addis Ababa	multiparious	Yes	Outborn	SVD	Spontanious	Normal	< 18 hrs	singlton	No	No	No	No	No	No	Male	Normal	Term baby	No	< 24 hrs	< 7	< 7	Stage 2	Yes	Yes	Yes	Yes	Yes	No	Yes	No seizure	30-60 b/m	> 160 b/m	36.5-37.5 oc	Yes	No	No	No	No	No	No	Total fluid	No	No	BMV only	Yes, Direct O2	Yes	No
61	20-34 years	Addis Ababa	multiparious	Yes	Outborn	SVD	Spontanious	Normal	< 18 hrs	singlton	No	No	No	No	No	No	Male	Normal	Term baby	No	< 24 hrs	< 7	< 7	Stage 2	No	Yes	Yes	No	Yes	No	No	No seizure	30-60 b/m	100-160 b/m	36.5-37.5 oc	No	No	No	No	No	No	No	Total fluid	No	No	BMV only	Yes, Direct O2	Yes	No
62	20-34 years	Out of Addis	multiparious	Yes	Outborn	SVD	Spontanious	Normal	< 18 hrs	multiple	No	No	No	No	No	No	Male	Lowbirth weight	Preterm baby	No	< 24 hrs	< 7	>= 7	Stage 1	Yes	Yes	Yes	No	Yes	Yes	No	No seizure	30-60 b/m	100-160 b/m	36.5-37.5 oc	No	No	No	No	No	No	No	Two third	No	No	BMV only	Yes, Direct O2	No	No
63	20-34 years	Out of Addis	multiparious	Yes	Outborn	SVD	Spontanious	Normal	< 18 hrs	singlton	No	No	No	No	No	No	Male	Normal	Term baby	No	< 24 hrs	< 7	< 7	Stage 3	Yes	Yes	Yes	Yes	Yes	No	Yes	Yes, after 24 hrs	30-60 b/m	100-160 b/m	36.5-37.5 oc	No	No	No	No	Yes	Yes	No	Total fluid	No	No	BMV only	Yes, Direct O2	Yes	No
64	20-34 years	Addis Ababa	primiparious	Yes	Outborn	SVD	Spontanious	Normal	< 18 hrs	singlton	No	No	No	No	No	No	Female	Lowbirth weight	Term baby	No	< 24 hrs	< 7	< 7	Stage 1	No	No	No	Yes	Yes	No	Yes	No seizure	>60 b/m	100-160 b/m	36.5-37.5 oc	No	No	No	No	No	No	No	Two third	No	No	BMV only	Yes, Direct O2	Yes	No
65	20-34 years	Addis Ababa	multiparious	Yes	Outborn	AVD	Spontanious	Normal	< 18 hrs	singlton	No	No	No	No	No	No	Male	Normal	Term baby	No	< 24 hrs	< 7	< 7	Stage 3	Yes	Yes	Yes	Yes	Yes	No	No	No seizure	30-60 b/m	100-160 b/m	36.5-37.5 oc	No	No	No	No	No	No	No	Total fluid	Yes	No	BMV only	Yes, Direct O2	Yes	No
66	>35 years	Addis Ababa	multiparious	Yes	Outborn	SVD	Spontanious	Normal	< 18 hrs	singlton	No	No	No	Yes	No	No	Female	Normal	Preterm baby	No	< 24 hrs	< 7	< 7	Stage 2	No	Yes	Yes	Yes	Yes	No	Yes	No seizure	30-60 b/m	100-160 b/m	36.5-37.5 oc	No	No	No	No	No	No	No	Total fluid	Yes	No	BMV only	Yes, Direct O2	No	No
67	20-34 years	Addis Ababa	multiparious	Yes	Outborn	SVD	Spontanious	Preciptated	< 18 hrs	singlton	No	No	No	No	No	No	Female	Normal	Term baby	No	< 24 hrs	< 7	>= 7	Stage 2	No	No	Yes	No	Yes	No	No	No seizure	>60 b/m	100-160 b/m	36.5-37.5 oc	No	No	No	No	No	No	No	Total fluid	Yes	No	BMV only	Yes, Direct O2	Yes	No
68	20-34 years	Addis Ababa	multiparious	Yes	Outborn	SVD	Spontanious	Normal	< 18 hrs	singlton	No	No	No	No	No	No	Male	Normal	Term baby	No	24 -72 hrs	< 7	< 7	Stage 2	No	Yes	No	Yes	Yes	No	Yes	No seizure	>60 b/m	100-160 b/m	36.5-37.5 oc	Yes	No	No	No	No	No	No	Two third	No	No	BMV only	Yes, Direct O2	Yes	No
69	20-34 years	Addis Ababa	multiparious	Yes	Outborn	SVD	Spontanious	Normal	< 18 hrs	singlton	No	No	No	No	No	No	Female	Lowbirth weight	Term baby	No	< 24 hrs	< 7	< 7	Stage 2	No	No	No	No	Yes	No	No	No seizure	30-60 b/m	100-160 b/m	36.5-37.5 oc	No	No	No	No	No	No	No	Two third	No	No	BMV only	Yes, Direct O2	Yes	No
70	20-34 years	Addis Ababa	primiparious	Yes	Outborn	SVD	Spontanious	Normal	> 18hrs	singlton	No	No	No	No	No	No	Male	Normal	Preterm baby	Yes	< 24 hrs	< 7	>= 7	Stage 1	No	No	Yes	No	Yes	No	No	No seizure	30-60 b/m	> 160 b/m	36.5-37.5 oc	No	No	No	No	No	No	No	Two third	No	No	BMV only	Yes, Direct O2	No	No
71	< 20 years	Addis Ababa	primiparious	Yes	Outborn	SVD	Spontanious	Normal	< 18 hrs	singlton	No	No	No	No	No	No	Male	Normal	Term baby	Yes	< 24 hrs	< 7	< 7	Stage 1	No	No	No	Yes	Yes	No	No	No seizure	>60 b/m	100-160 b/m	36.5-37.5 oc	Yes	No	No	No	No	No	No	Total fluid	No	No	BMV only	Yes, Direct O2	No	No
72	20-34 years	Addis Ababa	multiparious	Yes	INborn	C/S	Spontanious	Normal	< 18 hrs	singlton	Yes	No	No	No	No	No	Male	Normal	Term baby	Yes	< 24 hrs	>= 7	>= 7	Stage 2	No	Yes	Yes	Yes	Yes	No	Yes	No seizure	30-60 b/m	> 160 b/m	36.5-37.5 oc	No	No	No	No	No	No	No	Two third	No	No	No	Yes, Direct O2	Yes	No
73	>35 years	Addis Ababa	multiparious	Yes	Outborn	SVD	Spontanious	Normal	< 18 hrs	singlton	No	No	No	No	No	No	Male	Normal	Term baby	No	< 24 hrs	< 7	< 7	Stage 3	Yes	Yes	Yes	Yes	Yes	Yes	Yes	yes, before 24 hrs	30-60 b/m	< 100 b/m	36.5-37.5 oc	No	No	No	No	No	No	No	Two third	No	No	BMV+ CC + Adrenalin	Yes, CPAP	Yes	Yes
74	20-34 years	Addis Ababa	primiparious	Yes	Outborn	SVD	Spontanious	Normal	< 18 hrs	singlton	No	No	No	No	No	No	Male	Normal	Term baby	No	< 24 hrs	< 7	>= 7	Stage 2	No	Yes	Yes	Yes	Yes	No	Yes	No seizure	30-60 b/m	100-160 b/m	36.5-37.5 oc	No	No	No	No	No	No	No	Total fluid	No	No	BMV only	Yes, Direct O2	No	No
75	20-34 years	Addis Ababa	multiparious	Yes	Outborn	SVD	Spontanious	Normal	< 18 hrs	singlton	No	No	No	No	No	No	Female	Normal	Term baby	No	< 24 hrs	< 7	< 7	Stage 2	No	Yes	No	Yes	Yes	No	Yes	No seizure	>60 b/m	100-160 b/m	36.5-37.5 oc	Yes	No	No	Yes	No	No	No	Total fluid	No	No	BMV only	Yes, Direct O2	Yes	No
76	20-34 years	Addis Ababa	primiparious	Yes	Outborn	SVD	Spontanious	Normal	< 18 hrs	singlton	No	No	No	No	No	No	Male	Normal	Term baby	No	< 24 hrs	< 7	< 7	Stage 1	Yes	No	No	No	Yes	No	No	No seizure	>60 b/m	100-160 b/m	36.5-37.5 oc	No	No	No	No	No	No	No	Two third	No	No	No	Yes, Direct O2	Yes	No
77	20-34 years	Addis Ababa	primiparious	Yes	INborn	C/S	Spontanious	Normal	< 18 hrs	singlton	No	No	No	No	No	No	Female	Normal	Term baby	No	< 24 hrs	< 7	< 7	Stage 2	Yes	Yes	Yes	No	Yes	No	No	yes, before 24 hrs	30-60 b/m	100-160 b/m	36.5-37.5 oc	No	No	No	No	No	No	No	Total fluid	No	No	BMV only	Yes, Direct O2	Yes	Yes
78	>35 years	Addis Ababa	multiparious	Yes	Outborn	C/S	Spontanious	Normal	< 18 hrs	singlton	Yes	No	Yes	No	No	No	Male	Normal	Term baby	No	< 24 hrs	< 7	>= 7	Stage 1	Yes	Yes	Yes	No	Yes	No	No	No seizure	30-60 b/m	100-160 b/m	36.5-37.5 oc	No	No	No	No	No	No	No	No	No	No	BMV only	Yes, Direct O2	No	No
79	< 20 years	Addis Ababa	primiparious	Yes	INborn	C/S	Spontanious	Normal	< 18 hrs	singlton	No	No	No	No	No	No	Male	Normal	Term baby	No	< 24 hrs	< 7	< 7	Stage 3	Yes	Yes	Yes	No	Yes	No	Yes	yes, before 24 hrs	30-60 b/m	> 160 b/m	36.5-37.5 oc	No	No	No	No	No	No	No	Two third	No	No	BMV only	Yes, Direct O2	No	Yes
80	20-34 years	Addis Ababa	multiparious	Yes	INborn	SVD	Spontanious	Normal	< 18 hrs	singlton	No	No	No	No	No	No	Male	Normal	Term baby	No	< 24 hrs	< 7	>= 7	Stage 1	Yes	No	No	Yes	Yes	No	No	No seizure	>60 b/m	100-160 b/m	36.5-37.5 oc	No	No	No	No	No	No	No	Two third	No	No	BMV only	Yes, Direct O2	Yes	No
81	20-34 years	Addis Ababa	multiparious	Yes	INborn	C/S	Spontanious	Normal	< 18 hrs	singlton	No	No	No	No	No	Yes	Male	Normal	Term baby	No	< 24 hrs	< 7	< 7	Stage 2	Yes	Yes	Yes	Yes	Yes	No	Yes	No seizure	30-60 b/m	100-160 b/m	36.5-37.5 oc	No	No	No	No	No	No	No	Two third	No	No	BMV only	Yes, Direct O2	No	No
82	20-34 years	Addis Ababa	multiparious	Yes	INborn	C/S	Spontanious	Prolonged	< 18 hrs	singlton	No	No	No	No	No	No	Male	Normal	Term baby	No	< 24 hrs	< 7	>= 7	Stage 2	Yes	Yes	Yes	Yes	Yes	No	No	Yes, after 24 hrs	<30 b/m	100-160 b/m	36.5-37.5 oc	Yes	No	No	No	Yes	No	No	Total fluid	Yes	No	BMV only	Yes, CPAP	Yes	No
83	20-34 years	Addis Ababa	primiparious	Yes	Outborn	AVD	Spontanious	Normal	< 18 hrs	singlton	No	No	No	No	No	No	Male	Big baby	Term baby	Yes	< 24 hrs	< 7	< 7	Stage 1	No	No	No	No	Yes	No	No	No seizure	30-60 b/m	100-160 b/m	36.5-37.5 oc	No	No	No	No	No	No	No	Two third	No	No	No	Yes, Direct O2	No	No
84	>35 years	Addis Ababa	multiparious	No	Outborn	SVD	Spontanious	Normal	< 18 hrs	singlton	No	No	No	No	No	No	Female	Lowbirth weight	Preterm baby	Yes	>72 hrs	< 7	>= 7	Stage 2	No	Yes	Yes	Yes	No	No	No	No seizure	30-60 b/m	100-160 b/m	> 37.5 oc	No	No	Yes	No	No	Yes	No	Total fluid	Yes	No	BMV+ CC + Adrenalin	Yes, Direct O2	No	No
85	20-34 years	Addis Ababa	primiparious	Yes	Outborn	SVD	Spontanious	Normal	< 18 hrs	singlton	No	No	No	No	No	No	Male	Normal	Term baby	No	< 24 hrs	< 7	< 7	Stage 3	Yes	Yes	Yes	Yes	Yes	No	No	No seizure	30-60 b/m	< 100 b/m	36.5-37.5 oc	No	No	Yes	No	No	No	Yes	Total fluid	No	Yes	BMV+ CC	Yes, CPAP	No	No
86	20-34 years	Addis Ababa	multiparious	Yes	Outborn	AVD	Spontanious	Normal	< 18 hrs	singlton	Yes	No	No	No	No	No	Female	Normal	Term baby	No	< 24 hrs	< 7	>= 7	Stage 2	Yes	Yes	Yes	No	Yes	No	No	No seizure	30-60 b/m	100-160 b/m	36.5-37.5 oc	No	No	No	No	No	Yes	Yes	Total fluid	Yes	No	BMV only	Yes, Direct O2	No	No
87	20-34 years	Addis Ababa	primiparious	Yes	Outborn	SVD	Spontanious	Normal	< 18 hrs	singlton	No	No	No	No	No	No	Male	Lowbirth weight	Term baby	No	< 24 hrs	< 7	< 7	Stage 2	No	Yes	Yes	Yes	Yes	No	No	No seizure	>60 b/m	100-160 b/m	36.5-37.5 oc	No	Yes	Yes	Yes	Yes	No	No	Total fluid	Yes	No	BMV only	Yes, Direct O2	No	No
88	>35 years	Out of Addis	primiparious	Yes	Outborn	C/S	Spontanious	Preciptated	< 18 hrs	singlton	Yes	No	No	No	No	No	Male	Big baby	Preterm baby	No	>72 hrs	< 7	< 7	Stage 2	Yes	Yes	Yes	No	No	No	No	Yes, after 24 hrs	>60 b/m	100-160 b/m	< 36.5 oc	No	No	No	No	Yes	No	No	Two third	Yes	Yes	BMV only	Yes, Direct O2	No	No
89	20-34 years	Addis Ababa	multiparious	Yes	Outborn	SVD	Spontanious	Preciptated	< 18 hrs	singlton	No	No	No	No	No	No	Male	Normal	Term baby	Yes	< 24 hrs	< 7	< 7	Stage 2	No	No	Yes	Yes	No	Yes	Yes	No seizure	30-60 b/m	100-160 b/m	< 36.5 oc	No	No	No	No	No	No	No	Two third	No	No	BMV only	No	No	No
90	>35 years	Addis Ababa	multiparious	Yes	Outborn	SVD	Spontanious	Normal	< 18 hrs	singlton	No	No	No	No	No	No	Female	Normal	Term baby	No	< 24 hrs	< 7	< 7	Stage 1	Yes	No	Yes	Yes	Yes	No	Yes	No seizure	>60 b/m	100-160 b/m	36.5-37.5 oc	No	No	No	No	No	No	Yes	Two third	Yes	No	BMV only	Yes, Direct O2	No	No
91	< 20 years	Out of Addis	multiparious	Yes	INborn	SVD	Induced	Normal	< 18 hrs	singlton	No	No	No	No	No	No	Male	Normal	Term baby	No	< 24 hrs	< 7	< 7	Stage 3	Yes	Yes	Yes	Yes	Yes	No	No	yes, before 24 hrs	30-60 b/m	100-160 b/m	36.5-37.5 oc	No	No	No	Yes	Yes	Yes	No	Two third	Yes	No	BMV only	Yes, Direct O2	Yes	Yes
92	20-34 years	Out of Addis	multiparious	Yes	Outborn	AVD	Spontanious	Prolonged	< 18 hrs	singlton	No	No	No	No	No	No	Female	Normal	Postterm	No	< 24 hrs	< 7	< 7	Stage 2	Yes	Yes	Yes	Yes	Yes	No	No	No seizure	>60 b/m	100-160 b/m	36.5-37.5 oc	No	No	No	No	No	Yes	No	Total fluid	No	No	BMV only	Yes, CPAP	No	No
93	20-34 years	Addis Ababa	primiparious	Yes	INborn	C/S	Spontanious	Normal	< 18 hrs	singlton	No	Yes	No	No	No	No	Female	Normal	Term baby	No	< 24 hrs	< 7	< 7	Stage 3	Yes	Yes	Yes	No	Yes	No	No	Yes, after 24 hrs	30-60 b/m	100-160 b/m	36.5-37.5 oc	No	No	No	No	Yes	No	No	Total fluid	Yes	No	BMV only	Yes, CPAP	Yes	No
94	20-34 years	Addis Ababa	primiparious	Yes	INborn	SVD	Spontanious	Normal	< 18 hrs	singlton	No	No	No	No	No	No	Female	Normal	Term baby	Yes	< 24 hrs	< 7	>= 7	Stage 1	Yes	No	No	Yes	Yes	No	No	No seizure	>60 b/m	> 160 b/m	36.5-37.5 oc	No	No	No	No	No	Yes	No	Total fluid	No	No	No	Yes, Direct O2	No	No
95	20-34 years	Out of Addis	primiparious	Yes	INborn	SVD	Spontanious	Normal	< 18 hrs	singlton	No	No	No	No	No	No	Female	Normal	Term baby	Yes	< 24 hrs	< 7	< 7	Stage 3	Yes	Yes	Yes	Yes	Yes	No	Yes	No seizure	30-60 b/m	100-160 b/m	36.5-37.5 oc	No	No	No	No	No	Yes	No	Total fluid	No	No	No	Yes, Direct O2	No	No
96	20-34 years	Addis Ababa	primiparious	No	Outborn	AVD	Spontanious	Normal	< 18 hrs	singlton	No	No	No	No	No	No	Female	Normal	Term baby	No	< 24 hrs	< 7	>= 7	Stage 2	No	No	No	No	Yes	No	No	No seizure	>60 b/m	100-160 b/m	36.5-37.5 oc	Yes	No	No	No	No	Yes	No	Total fluid	No	No	BMV only	Yes, Direct O2	No	No
97	20-34 years	Addis Ababa	multiparious	Yes	INborn	C/S	Without labor	Normal	< 18 hrs	singlton	No	No	No	No	No	Yes	Male	Lowbirth weight	Preterm baby	No	< 24 hrs	< 7	< 7	Stage 2	Yes	Yes	Yes	Yes	Yes	No	No	No seizure	<30 b/m	100-160 b/m	36.5-37.5 oc	No	No	No	No	No	Yes	No	Two third	No	Yes	BMV only	Yes, CPAP	No	No
98	20-34 years	Addis Ababa	multiparious	No	Outborn	SVD	Spontanious	Preciptated	< 18 hrs	singlton	No	No	No	No	No	No	Male	Normal	Term baby	No	< 24 hrs	< 7	< 7	Stage 1	No	No	Yes	No	No	No	Yes	No seizure	30-60 b/m	100-160 b/m	< 36.5 oc	No	No	No	No	No	Yes	No	Total fluid	No	No	BMV only	Yes, Direct O2	No	No
99	20-34 years	Addis Ababa	primiparious	Yes	INborn	C/S	Without labor	Normal	< 18 hrs	singlton	No	No	No	No	Yes	No	Male	Lowbirth weight	Term baby	No	< 24 hrs	< 7	< 7	Stage 2	Yes	Yes	Yes	Yes	Yes	Yes	No	No seizure	30-60 b/m	100-160 b/m	36.5-37.5 oc	No	No	No	No	No	No	Yes	Total fluid	No	No	BMV only	Yes, Direct O2	No	No
100	20-34 years	Addis Ababa	primiparious	Yes	Outborn	SVD	Spontanious	Normal	< 18 hrs	singlton	No	No	No	Yes	No	No	Female	Lowbirth weight	Preterm baby	No	< 24 hrs	< 7	< 7	Stage 3	Yes	Yes	Yes	Yes	Yes	No	No	No seizure	30-60 b/m	100-160 b/m	36.5-37.5 oc	No	No	No	No	No	Yes	Yes	Total fluid	No	Yes	BMV+ CC + Adrenalin	Yes, CPAP	No	No
101	20-34 years	Out of Addis	primiparious	Yes	INborn	SVD	Spontanious	Normal	> 18hrs	singlton	No	No	No	No	No	No	Male	Normal	Term baby	Yes	< 24 hrs	>= 7	>= 7	Stage 1	Yes	No	No	Yes	Yes	No	Yes	No seizure	>60 b/m	100-160 b/m	36.5-37.5 oc	No	No	No	Yes	No	Yes	No	Total fluid	No	No	No	Yes, Direct O2	No	No
102	20-34 years	Addis Ababa	primiparious	Yes	INborn	SVD	Spontanious	Prolonged	< 18 hrs	singlton	No	No	No	No	No	No	Female	Normal	Term baby	No	< 24 hrs	< 7	< 7	Stage 2	Yes	Yes	Yes	Yes	Yes	No	Yes	No seizure	30-60 b/m	> 160 b/m	36.5-37.5 oc	No	No	No	No	Yes	No	No	Two third	Yes	No	BMV only	Yes, Direct O2	No	No
103	20-34 years	Addis Ababa	multiparious	Yes	Outborn	SVD	Spontanious	Normal	< 18 hrs	singlton	No	No	No	No	No	No	Male	Normal	Term baby	No	< 24 hrs	< 7	< 7	Stage 1	No	No	No	Yes	Yes	No	No	No seizure	30-60 b/m	> 160 b/m	36.5-37.5 oc	No	No	No	No	No	Yes	No	Total fluid	No	No	BMV only	Yes, Direct O2	No	No
104	20-34 years	Addis Ababa	primiparious	Yes	INborn	SVD	Spontanious	Normal	< 18 hrs	multiple	No	No	No	No	No	No	Male	Normal	Term baby	Yes	< 24 hrs	>= 7	>= 7	Stage 3	Yes	Yes	Yes	Yes	Yes	No	No	No seizure	<30 b/m	100-160 b/m	36.5-37.5 oc	No	No	No	No	No	Yes	No	Two third	No	No	BMV+ CC + Adrenalin	Yes, CPAP	No	No
105	< 20 years	Addis Ababa	primiparious	Yes	Outborn	SVD	Spontanious	Normal	< 18 hrs	singlton	No	No	No	No	No	No	Male	Lowbirth weight	Term baby	Yes	< 24 hrs	< 7	< 7	Stage 1	No	Yes	Yes	Yes	Yes	No	No	No seizure	30-60 b/m	100-160 b/m	36.5-37.5 oc	No	No	No	Yes	No	Yes	No	Two third	No	No	No	No	No	No
106	< 20 years	Addis Ababa	primiparious	Yes	INborn	SVD	Spontanious	Normal	< 18 hrs	singlton	No	No	No	No	No	No	Female	Lowbirth weight	Term baby	No	< 24 hrs	< 7	< 7	Stage 2	Yes	Yes	Yes	Yes	Yes	No	Yes	No seizure	>60 b/m	> 160 b/m	36.5-37.5 oc	No	No	No	Yes	No	Yes	No	Two third	No	Yes	No	Yes, CPAP	No	No
107	20-34 years	Addis Ababa	primiparious	Yes	INborn	SVD	Spontanious	Normal	< 18 hrs	singlton	No	No	No	No	No	No	Female	Normal	Term baby	No	< 24 hrs	>= 7	>= 7	Stage 1	No	No	No	No	Yes	No	No	No seizure	30-60 b/m	100-160 b/m	36.5-37.5 oc	No	No	No	No	No	Yes	No	Two third	No	No	BMV only	Yes, Direct O2	No	No
108	20-34 years	Addis Ababa	multiparious	Yes	Outborn	SVD	Spontanious	Normal	< 18 hrs	singlton	No	No	No	No	No	No	Male	Normal	Term baby	No	< 24 hrs	< 7	>= 7	Stage 2	No	Yes	Yes	Yes	No	No	No	No seizure	>60 b/m	100-160 b/m	< 36.5 oc	No	No	No	No	No	Yes	No	Total fluid	Yes	No	BMV only	Yes, CPAP	No	No
109	20-34 years	Addis Ababa	primiparious	Yes	Outborn	SVD	Spontanious	Prolonged	< 18 hrs	singlton	No	No	No	No	No	No	Male	Normal	Term baby	No	< 24 hrs	< 7	< 7	Stage 2	Yes	Yes	Yes	Yes	Yes	No	Yes	Yes, after 24 hrs	>60 b/m	< 100 b/m	36.5-37.5 oc	No	No	No	No	Yes	Yes	No	Two third	Yes	No	BMV+ CC	Yes, CPAP	No	No
110	20-34 years	Addis Ababa	multiparious	Yes	INborn	AVD	Spontanious	Prolonged	< 18 hrs	singlton	No	Yes	No	No	No	No	Male	Normal	Postterm	Yes	< 24 hrs	< 7	>= 7	Stage 2	Yes	Yes	Yes	Yes	Yes	No	No	No seizure	>60 b/m	100-160 b/m	36.5-37.5 oc	No	No	No	No	No	No	No	Two third	No	No	No	Yes, CPAP	No	No
111	20-34 years	Out of Addis	primiparious	Yes	INborn	C/S	Spontanious	Normal	< 18 hrs	singlton	No	No	Yes	Yes	No	No	Male	Lowbirth weight	Term baby	No	< 24 hrs	< 7	>= 7	Stage 2	No	No	Yes	Yes	Yes	No	Yes	No seizure	>60 b/m	100-160 b/m	36.5-37.5 oc	No	No	No	No	No	No	No	Total fluid	No	No	BMV only	Yes, Direct O2	No	No
112	20-34 years	Out of Addis	primiparious	Yes	INborn	SVD	Spontanious	Normal	< 18 hrs	singlton	No	Yes	No	No	No	No	Male	Big baby	Term baby	No	< 24 hrs	< 7	< 7	Stage 3	Yes	Yes	Yes	No	Yes	No	Yes	No seizure	30-60 b/m	100-160 b/m	36.5-37.5 oc	No	No	No	No	No	No	No	Two third	No	No	BMV+ CC + Adrenalin	Yes, Direct O2	No	No
113	20-34 years	Out of Addis	multiparious	Yes	INborn	SVD	Spontanious	Normal	< 18 hrs	singlton	No	Yes	No	No	No	No	Male	Normal	Term baby	Yes	< 24 hrs	< 7	< 7	Stage 1	Yes	No	Yes	Yes	Yes	No	No	No seizure	30-60 b/m	100-160 b/m	36.5-37.5 oc	No	No	No	No	No	No	No	Total fluid	No	Yes	No	No	No	No
114	>35 years	Addis Ababa	multiparious	Yes	INborn	C/S	Spontanious	Normal	> 18hrs	singlton	No	Yes	No	No	No	No	Female	Normal	Term baby	No	< 24 hrs	< 7	>= 7	Stage 2	No	Yes	No	No	Yes	No	Yes	No seizure	30-60 b/m	100-160 b/m	36.5-37.5 oc	No	No	No	No	No	No	No	Total fluid	No	No	BMV only	Yes, Direct O2	No	No
115	>35 years	Addis Ababa	multiparious	Yes	INborn	SVD	Induced	Normal	< 18 hrs	multiple	No	No	No	No	Yes	No	Female	Normal	Preterm baby	No	< 24 hrs	< 7	>= 7	Stage 2	Yes	Yes	Yes	No	Yes	No	No	Yes, after 24 hrs	30-60 b/m	100-160 b/m	36.5-37.5 oc	No	No	No	No	No	No	No	Two third	No	No	BMV only	Yes, Direct O2	No	No
116	20-34 years	Addis Ababa	primiparious	Yes	INborn	SVD	Spontanious	Normal	< 18 hrs	singlton	No	Yes	No	Yes	No	No	Male	Lowbirth weight	Preterm baby	No	< 24 hrs	< 7	< 7	Stage 2	Yes	Yes	Yes	Yes	Yes	No	No	No seizure	30-60 b/m	100-160 b/m	36.5-37.5 oc	No	No	No	No	No	No	No	Total fluid	No	Yes	BMV only	Yes, CPAP	No	No
117	20-34 years	Out of Addis	primiparious	Yes	INborn	SVD	Spontanious	Normal	> 18hrs	singlton	No	Yes	No	No	No	No	Male	Lowbirth weight	Preterm baby	Yes	< 24 hrs	< 7	< 7	Stage 2	Yes	Yes	Yes	Yes	Yes	Yes	No	No seizure	>60 b/m	> 160 b/m	36.5-37.5 oc	No	No	No	No	No	No	No	Total fluid	No	Yes	No	Yes, CPAP	No	No
118	20-34 years	Addis Ababa	multiparious	Yes	INborn	SVD	Spontanious	Normal	< 18 hrs	singlton	No	Yes	No	No	No	No	Female	Lowbirth weight	Preterm baby	No	< 24 hrs	< 7	< 7	Stage 2	Yes	Yes	Yes	No	Yes	No	No	No seizure	>60 b/m	100-160 b/m	36.5-37.5 oc	No	No	No	No	No	No	No	Two third	No	No	No	Yes, Direct O2	No	No
119	20-34 years	Addis Ababa	multiparious	Yes	Outborn	AVD	Spontanious	Normal	< 18 hrs	singlton	No	No	No	No	No	No	Male	Big baby	Term baby	Yes	< 24 hrs	< 7	< 7	Stage 1	Yes	No	No	Yes	Yes	No	Yes	No seizure	30-60 b/m	100-160 b/m	36.5-37.5 oc	No	No	No	No	No	No	No	Total fluid	No	No	No	Yes, Direct O2	No	No
120	20-34 years	Addis Ababa	multiparious	Yes	Outborn	SVD	Spontanious	Normal	< 18 hrs	singlton	No	No	No	No	No	No	Female	Normal	Term baby	No	< 24 hrs	< 7	< 7	Stage 2	No	No	Yes	No	Yes	No	Yes	No seizure	>60 b/m	> 160 b/m	36.5-37.5 oc	No	No	No	No	No	No	No	Total fluid	Yes	No	BMV only	Yes, Direct O2	No	No
121	20-34 years	Addis Ababa	primiparious	Yes	INborn	AVD	Spontanious	Normal	< 18 hrs	singlton	No	No	No	No	Yes	No	Male	Normal	Postterm	Yes	< 24 hrs	>= 7	>= 7	Stage 2	No	Yes	Yes	Yes	Yes	No	Yes	Yes, after 24 hrs	30-60 b/m	100-160 b/m	36.5-37.5 oc	No	No	No	No	No	No	No	Two third	No	Yes	No	Yes, Direct O2	No	No
122	20-34 years	Addis Ababa	primiparious	Yes	Outborn	C/S	Without labor	Normal	< 18 hrs	singlton	No	No	Yes	No	No	No	Male	Normal	Term baby	No	>72 hrs	< 7	< 7	Stage 3	Yes	Yes	Yes	No	Yes	No	Yes	No seizure	<30 b/m	100-160 b/m	36.5-37.5 oc	No	No	No	No	No	No	No	Two third	No	No	BMV only	Yes, CPAP	No	No
123	20-34 years	Addis Ababa	multiparious	Yes	Outborn	SVD	Spontanious	Preciptated	< 18 hrs	singlton	No	No	No	No	No	No	Male	Big baby	Term baby	No	< 24 hrs	< 7	< 7	Stage 1	No	No	Yes	Yes	Yes	No	Yes	No seizure	>60 b/m	> 160 b/m	36.5-37.5 oc	No	No	No	No	No	No	No	Total fluid	No	No	BMV only	Yes, CPAP	Yes	No
124	20-34 years	Addis Ababa	multiparious	Yes	Outborn	SVD	Spontanious	Prolonged	< 18 hrs	singlton	No	No	No	No	No	No	Male	Normal	Term baby	No	< 24 hrs	< 7	< 7	Stage 2	No	Yes	Yes	No	Yes	No	No	Yes, after 24 hrs	>60 b/m	100-160 b/m	36.5-37.5 oc	No	No	No	No	No	No	No	Total fluid	Yes	No	BMV+ CC + Adrenalin	Yes, Direct O2	Yes	No
125	20-34 years	Addis Ababa	multiparious	Yes	INborn	SVD	Spontanious	Normal	< 18 hrs	singlton	No	No	No	No	No	No	Female	Normal	Term baby	No	< 24 hrs	< 7	< 7	Stage 3	Yes	Yes	Yes	Yes	Yes	No	No	yes, before 24 hrs	<30 b/m	> 160 b/m	36.5-37.5 oc	No	No	No	No	No	No	No	Two third	Yes	No	BMV only	Yes, CPAP	Yes	Yes
126	20-34 years	Addis Ababa	primiparious	Yes	INborn	C/S	Spontanious	Normal	< 18 hrs	singlton	No	No	Yes	No	No	No	Female	Normal	Term baby	No	< 24 hrs	< 7	< 7	Stage 2	Yes	Yes	Yes	Yes	Yes	No	Yes	Yes, after 24 hrs	>60 b/m	100-160 b/m	36.5-37.5 oc	No	No	No	No	No	No	No	No	Yes	No	BMV only	Yes, CPAP	No	No
127	20-34 years	Out of Addis	primiparious	Yes	Outborn	SVD	Spontanious	Preciptated	< 18 hrs	singlton	No	No	No	No	No	No	Female	Normal	Term baby	No	< 24 hrs	< 7	< 7	Stage 1	No	No	No	No	Yes	No	No	No seizure	30-60 b/m	100-160 b/m	36.5-37.5 oc	No	No	No	No	No	No	No	Two third	No	No	BMV only	Yes, Direct O2	No	No
128	20-34 years	Addis Ababa	multiparious	Yes	Outborn	SVD	Spontanious	Normal	< 18 hrs	singlton	No	No	No	No	No	No	Male	Normal	Term baby	Yes	< 24 hrs	< 7	< 7	Stage 1	No	Yes	Yes	No	Yes	No	No	No seizure	30-60 b/m	100-160 b/m	36.5-37.5 oc	No	No	No	No	No	No	No	No	No	No	BMV only	No	No	No
129	20-34 years	Addis Ababa	primiparious	Yes	INborn	C/S	Spontanious	Normal	< 18 hrs	singlton	Yes	No	No	No	No	No	Male	Lowbirth weight	Term baby	No	< 24 hrs	>= 7	>= 7	Stage 1	No	No	No	No	Yes	No	No	No seizure	30-60 b/m	100-160 b/m	36.5-37.5 oc	No	No	No	Yes	No	Yes	No	Two third	No	No	BMV only	Yes, Direct O2	Yes	No
130	20-34 years	Addis Ababa	primiparious	Yes	Outborn	C/S	Spontanious	Normal	< 18 hrs	singlton	Yes	No	No	No	No	No	Male	Normal	Term baby	No	< 24 hrs	< 7	< 7	Stage 2	Yes	Yes	Yes	No	Yes	No	Yes	No seizure	>60 b/m	100-160 b/m	36.5-37.5 oc	No	No	No	No	No	No	No	Two third	No	No	BMV only	Yes, Direct O2	No	No
131	20-34 years	Out of Addis	multiparious	Yes	Outborn	SVD	Spontanious	Normal	< 18 hrs	singlton	No	No	No	No	No	No	Female	Normal	Term baby	No	< 24 hrs	< 7	< 7	Stage 1	No	No	Yes	Yes	Yes	No	Yes	No seizure	30-60 b/m	100-160 b/m	36.5-37.5 oc	No	No	No	No	No	No	No	Two third	No	No	BMV only	Yes, Direct O2	No	No
132	>35 years	Addis Ababa	primiparious	Yes	Outborn	SVD	Spontanious	Normal	< 18 hrs	singlton	No	No	No	No	No	No	Male	Normal	Postterm	No	< 24 hrs	< 7	< 7	Stage 3	Yes	Yes	Yes	No	Yes	No	Yes	No seizure	30-60 b/m	100-160 b/m	36.5-37.5 oc	No	No	No	No	No	No	No	Two third	No	No	BMV only	Yes, Direct O2	Yes	No
133	20-34 years	Addis Ababa	primiparious	Yes	INborn	C/S	Without labor	Normal	< 18 hrs	singlton	No	No	No	No	Yes	No	Female	Lowbirth weight	Preterm baby	No	< 24 hrs	< 7	< 7	Stage 3	Yes	Yes	Yes	Yes	Yes	No	No	No seizure	30-60 b/m	100-160 b/m	36.5-37.5 oc	Yes	No	No	No	No	No	No	Two third	No	Yes	BMV only	Yes, CPAP	No	No
134	20-34 years	Addis Ababa	multiparious	Yes	Outborn	AVD	Spontanious	Normal	< 18 hrs	singlton	No	Yes	No	Yes	No	No	Male	Normal	Term baby	No	24 -72 hrs	< 7	< 7	Stage 3	Yes	Yes	Yes	Yes	Yes	No	Yes	yes, before 24 hrs	<30 b/m	100-160 b/m	36.5-37.5 oc	No	No	No	No	No	No	No	No	Yes	No	BMV only	Yes, CPAP	No	Yes
135	20-34 years	Addis Ababa	multiparious	Yes	INborn	SVD	Spontanious	Normal	< 18 hrs	singlton	No	No	No	No	No	No	Male	Normal	Term baby	No	< 24 hrs	< 7	< 7	Stage 2	Yes	Yes	Yes	No	Yes	No	No	No seizure	30-60 b/m	100-160 b/m	36.5-37.5 oc	No	No	No	No	No	No	No	Total fluid	No	No	BMV only	Yes, CPAP	No	No
136	20-34 years	Addis Ababa	multiparious	Yes	INborn	C/S	Spontanious	Normal	< 18 hrs	singlton	Yes	No	No	Yes	No	No	Male	Normal	Term baby	No	< 24 hrs	< 7	< 7	Stage 3	Yes	Yes	Yes	No	No	No	Yes	Yes, after 24 hrs	30-60 b/m	100-160 b/m	< 36.5 oc	No	Yes	No	No	No	Yes	No	Total fluid	Yes	No	BMV only	Yes, Direct O2	Yes	No
137	20-34 years	Addis Ababa	multiparious	Yes	INborn	SVD	Induced	Normal	< 18 hrs	singlton	No	No	No	No	No	No	Female	Normal	Postterm	Yes	< 24 hrs	< 7	< 7	Stage 1	Yes	No	No	Yes	Yes	No	Yes	Yes, after 24 hrs	>60 b/m	100-160 b/m	36.5-37.5 oc	No	No	No	No	No	No	No	Total fluid	Yes	No	BMV only	No	Yes	No
138	20-34 years	Addis Ababa	multiparious	Yes	Outborn	SVD	Spontanious	Normal	< 18 hrs	singlton	No	No	No	No	No	No	Female	Lowbirth weight	Preterm baby	Yes	< 24 hrs	< 7	>= 7	Stage 1	Yes	Yes	Yes	Yes	Yes	No	No	No seizure	30-60 b/m	100-160 b/m	36.5-37.5 oc	No	No	No	No	No	No	No	Total fluid	No	No	BMV only	Yes, CPAP	Yes	No
139	20-34 years	Out of Addis	primiparious	Yes	Outborn	SVD	Spontanious	Normal	< 18 hrs	singlton	No	No	No	No	No	No	Male	Normal	Term baby	No	< 24 hrs	< 7	< 7	Stage 2	Yes	Yes	Yes	Yes	Yes	No	No	No seizure	30-60 b/m	100-160 b/m	36.5-37.5 oc	No	No	No	No	No	No	No	Two third	Yes	No	BMV only	Yes, Direct O2	No	No
140	20-34 years	Addis Ababa	multiparious	Yes	Outborn	SVD	Spontanious	Normal	< 18 hrs	singlton	No	No	No	No	No	No	Female	Normal	Postterm	No	< 24 hrs	< 7	< 7	Stage 1	No	No	No	Yes	Yes	No	Yes	No seizure	30-60 b/m	100-160 b/m	36.5-37.5 oc	No	No	No	No	No	No	No	Two third	No	No	BMV only	Yes, Direct O2	Yes	No
141	>35 years	Addis Ababa	multiparious	Yes	Outborn	SVD	Spontanious	Normal	< 18 hrs	singlton	No	No	No	No	No	No	Female	Normal	Term baby	No	< 24 hrs	< 7	< 7	Stage 1	Yes	No	No	Yes	No	No	Yes	No seizure	>60 b/m	> 160 b/m	< 36.5 oc	No	No	No	No	No	No	No	Total fluid	No	No	BMV only	Yes, Direct O2	Yes	No
142	20-34 years	Addis Ababa	primiparious	Yes	INborn	SVD	Spontanious	Normal	< 18 hrs	singlton	No	No	No	Yes	No	No	Male	Normal	Postterm	Yes	< 24 hrs	< 7	< 7	Stage 1	No	No	No	Yes	Yes	No	No	No seizure	>60 b/m	> 160 b/m	36.5-37.5 oc	No	No	No	No	No	No	No	Two third	No	No	No	No	Yes	No
143	20-34 years	Addis Ababa	multiparious	Yes	INborn	C/S	Spontanious	Normal	< 18 hrs	singlton	No	No	No	No	No	No	Female	Normal	Term baby	No	< 24 hrs	< 7	>= 7	Stage 1	Yes	No	No	Yes	Yes	No	Yes	No seizure	>60 b/m	100-160 b/m	36.5-37.5 oc	No	No	No	No	No	No	No	Two third	No	No	BMV only	Yes, Direct O2	Yes	No
144	20-34 years	Addis Ababa	primiparious	Yes	Outborn	SVD	Spontanious	Preciptated	< 18 hrs	singlton	No	No	No	No	No	No	Male	Normal	Term baby	No	< 24 hrs	< 7	< 7	Stage 2	Yes	Yes	Yes	Yes	No	No	Yes	yes, before 24 hrs	>60 b/m	> 160 b/m	< 36.5 oc	No	No	No	No	No	No	No	Two third	No	No	BMV only	Yes, Direct O2	No	Yes
145	20-34 years	Addis Ababa	primiparious	Yes	INborn	C/S	Spontanious	Prolonged	< 18 hrs	singlton	Yes	No	No	No	No	No	Female	Lowbirth weight	Term baby	No	< 24 hrs	< 7	< 7	Stage 1	Yes	No	Yes	No	Yes	No	No	No seizure	30-60 b/m	100-160 b/m	36.5-37.5 oc	No	No	No	No	No	No	No	Two third	No	No	BMV only	Yes, Direct O2	Yes	No
146	20-34 years	Addis Ababa	primiparious	Yes	Outborn	C/S	Spontanious	Normal	> 18hrs	singlton	No	No	No	No	Yes	No	Male	Normal	Term baby	No	< 24 hrs	< 7	< 7	Stage 2	Yes	Yes	Yes	No	No	No	No	yes, before 24 hrs	30-60 b/m	100-160 b/m	> 37.5 oc	No	No	No	No	No	Yes	No	Total fluid	Yes	No	BMV only	Yes, Direct O2	Yes	Yes
147	20-34 years	Addis Ababa	primiparious	Yes	INborn	SVD	Spontanious	Normal	< 18 hrs	singlton	No	No	No	No	No	No	Female	Normal	Term baby	No	< 24 hrs	< 7	< 7	Stage 2	Yes	Yes	Yes	Yes	Yes	No	No	No seizure	30-60 b/m	> 160 b/m	36.5-37.5 oc	No	No	No	No	No	No	No	Two third	Yes	No	BMV only	Yes, Direct O2	Yes	No
148	20-34 years	Addis Ababa	primiparious	Yes	INborn	C/S	Spontanious	Normal	< 18 hrs	singlton	Yes	No	No	No	No	No	Female	Lowbirth weight	Postterm	No	< 24 hrs	< 7	< 7	Stage 3	Yes	Yes	Yes	No	Yes	No	No	No seizure	<30 b/m	< 100 b/m	36.5-37.5 oc	No	No	No	No	No	No	No	Total fluid	No	No	BMV+ CC	Yes, CPAP	Yes	No
149	< 20 years	Addis Ababa	primiparious	Yes	INborn	AVD	Spontanious	Normal	< 18 hrs	singlton	No	No	No	No	No	No	Male	Normal	Term baby	No	< 24 hrs	< 7	< 7	Stage 3	Yes	Yes	Yes	No	Yes	No	Yes	yes, before 24 hrs	<30 b/m	> 160 b/m	36.5-37.5 oc	No	No	No	No	No	No	No	Two third	No	Yes	BMV only	Yes, CPAP	No	Yes
150	20-34 years	Addis Ababa	primiparious	Yes	INborn	AVD	Spontanious	Normal	< 18 hrs	singlton	Yes	No	No	Yes	No	No	Female	Normal	Term baby	No	< 24 hrs	< 7	< 7	Stage 3	Yes	Yes	Yes	Yes	Yes	No	Yes	No seizure	>60 b/m	100-160 b/m	36.5-37.5 oc	No	No	No	No	No	No	No	Two third	No	No	BMV only	Yes, CPAP	Yes	No
151	>35 years	Addis Ababa	multiparious	Yes	INborn	SVD	Spontanious	Normal	< 18 hrs	multiple	No	No	No	No	No	No	Male	Lowbirth weight	Preterm baby	No	< 24 hrs	< 7	< 7	Stage 3	Yes	Yes	Yes	Yes	Yes	No	No	No seizure	>60 b/m	100-160 b/m	36.5-37.5 oc	No	No	No	No	No	No	No	Two third	Yes	No	BMV only	Yes, CPAP	Yes	No
152	20-34 years	Addis Ababa	primiparious	Yes	INborn	C/S	Without labor	Normal	< 18 hrs	singlton	Yes	No	No	No	No	Yes	Male	Lowbirth weight	Term baby	No	< 24 hrs	< 7	< 7	Stage 2	Yes	Yes	Yes	Yes	Yes	No	Yes	No seizure	>60 b/m	100-160 b/m	36.5-37.5 oc	No	No	No	No	No	No	No	Two third	No	No	BMV only	Yes, CPAP	Yes	No
153	20-34 years	Addis Ababa	multiparious	Yes	INborn	SVD	Spontanious	Prolonged	< 18 hrs	singlton	No	No	No	No	No	No	Male	Normal	Term baby	No	< 24 hrs	< 7	< 7	Stage 3	Yes	Yes	Yes	No	Yes	No	No	No seizure	<30 b/m	< 100 b/m	36.5-37.5 oc	No	No	No	No	No	No	No	Total fluid	No	Yes	BMV+ CC + Adrenalin	Yes, Direct O2	Yes	No
154	20-34 years	Addis Ababa	primiparious	Yes	INborn	SVD	Spontanious	Normal	< 18 hrs	singlton	No	No	No	No	No	No	Female	Lowbirth weight	Postterm	Yes	< 24 hrs	< 7	>= 7	Stage 1	No	Yes	Yes	Yes	Yes	No	No	No seizure	30-60 b/m	100-160 b/m	36.5-37.5 oc	No	No	No	No	No	No	No	Two third	No	No	No	Yes, Direct O2	No	No
155	20-34 years	Addis Ababa	multiparious	Yes	INborn	C/S	Spontanious	Normal	< 18 hrs	singlton	No	No	No	No	No	No	Male	Big baby	Term baby	No	< 24 hrs	< 7	>= 7	Stage 1	Yes	Yes	Yes	Yes	No	No	No	Yes, after 24 hrs	>60 b/m	100-160 b/m	< 36.5 oc	Yes	No	No	No	No	No	No	Two third	No	No	BMV only	Yes, Direct O2	Yes	No
156	20-34 years	Addis Ababa	primiparious	Yes	Outborn	SVD	Spontanious	Normal	< 18 hrs	singlton	No	No	No	No	No	No	Male	Big baby	Term baby	No	< 24 hrs	< 7	< 7	Stage 3	Yes	Yes	Yes	Yes	Yes	No	No	Yes, after 24 hrs	30-60 b/m	100-160 b/m	36.5-37.5 oc	No	No	No	No	No	No	No	Two third	Yes	No	BMV only	Yes, Direct O2	Yes	No
157	20-34 years	Addis Ababa	multiparious	Yes	INborn	C/S	Spontanious	Normal	< 18 hrs	singlton	No	No	No	No	No	No	Female	Normal	Term baby	No	< 24 hrs	< 7	< 7	Stage 1	No	No	No	Yes	Yes	No	Yes	No seizure	30-60 b/m	> 160 b/m	36.5-37.5 oc	No	No	No	No	No	Yes	No	Two third	No	No	BMV only	Yes, Direct O2	Yes	No
158	< 20 years	Addis Ababa	primiparious	Yes	Outborn	SVD	Spontanious	Normal	< 18 hrs	singlton	No	No	No	No	No	No	Female	Lowbirth weight	Term baby	Yes	< 24 hrs	< 7	>= 7	Stage 1	Yes	No	No	No	No	No	No	No seizure	30-60 b/m	> 160 b/m	< 36.5 oc	No	No	No	No	No	No	No	Total fluid	No	No	No	Yes, Direct O2	Yes	No
159	20-34 years	Addis Ababa	primiparious	Yes	INborn	C/S	Without labor	Normal	< 18 hrs	singlton	Yes	No	No	No	No	No	Male	Lowbirth weight	Preterm baby	No	< 24 hrs	< 7	>= 7	Stage 2	No	Yes	Yes	Yes	Yes	No	No	No seizure	>60 b/m	100-160 b/m	36.5-37.5 oc	Yes	No	No	Yes	No	Yes	No	Two third	Yes	No	BMV only	Yes, CPAP	Yes	No
160	20-34 years	Addis Ababa	multiparious	Yes	INborn	C/S	Spontanious	Normal	< 18 hrs	singlton	Yes	Yes	No	No	No	No	Female	Normal	Term baby	No	< 24 hrs	< 7	< 7	Stage 3	Yes	Yes	Yes	Yes	Yes	No	No	No seizure	30-60 b/m	100-160 b/m	36.5-37.5 oc	No	No	No	No	Yes	No	No	Two third	Yes	No	BMV only	Yes, CPAP	Yes	No
161	20-34 years	Addis Ababa	multiparious	Yes	INborn	AVD	Spontanious	Normal	> 18hrs	singlton	No	No	No	No	No	No	Male	Normal	Term baby	No	< 24 hrs	< 7	< 7	Stage 3	Yes	Yes	Yes	No	Yes	No	No	Yes, after 24 hrs	<30 b/m	100-160 b/m	36.5-37.5 oc	No	No	No	No	No	No	No	Two third	No	No	BMV only	Yes, CPAP	Yes	No
162	20-34 years	Addis Ababa	primiparious	Yes	INborn	AVD	Spontanious	Normal	< 18 hrs	singlton	No	No	No	No	No	No	Male	Normal	Term baby	No	< 24 hrs	< 7	< 7	Stage 1	No	No	Yes	Yes	Yes	No	No	No seizure	>60 b/m	> 160 b/m	36.5-37.5 oc	No	No	No	No	No	No	No	Two third	No	No	BMV only	Yes, Direct O2	No	No
163	20-34 years	Addis Ababa	multiparious	Yes	Outborn	SVD	Spontanious	Preciptated	< 18 hrs	singlton	No	No	No	No	No	No	Male	Normal	Term baby	No	< 24 hrs	< 7	< 7	Stage 2	Yes	Yes	Yes	Yes	Yes	No	No	Yes, after 24 hrs	>60 b/m	100-160 b/m	36.5-37.5 oc	No	No	Yes	No	Yes	Yes	No	Two third	Yes	No	BMV only	Yes, Direct O2	Yes	No
164	20-34 years	Addis Ababa	multiparious	Yes	Outborn	SVD	Spontanious	Preciptated	< 18 hrs	singlton	No	No	No	No	No	No	Male	Big baby	Term baby	Yes	< 24 hrs	>= 7	>= 7	Stage 1	No	Yes	Yes	Yes	No	No	No	No seizure	>60 b/m	> 160 b/m	< 36.5 oc	No	No	No	No	No	No	No	Two third	No	No	BMV only	Yes, Direct O2	Yes	No
165	20-34 years	Addis Ababa	multiparious	Yes	INborn	SVD	Spontanious	Normal	< 18 hrs	singlton	No	No	No	No	No	No	Female	Normal	Term baby	Yes	< 24 hrs	>= 7	>= 7	Stage 1	Yes	Yes	Yes	Yes	Yes	No	No	No seizure	<30 b/m	100-160 b/m	36.5-37.5 oc	No	Yes	No	No	No	No	No	Two third	No	No	No	Yes, Direct O2	Yes	No
166	20-34 years	Addis Ababa	multiparious	Yes	INborn	AVD	Spontanious	Normal	< 18 hrs	singlton	No	No	No	No	No	No	Male	Normal	Term baby	No	< 24 hrs	< 7	< 7	Stage 3	Yes	Yes	Yes	No	Yes	No	No	Yes, after 24 hrs	>60 b/m	100-160 b/m	36.5-37.5 oc	No	No	No	No	No	No	No	Total fluid	Yes	No	BMV only	Yes, Direct O2	Yes	No
167	20-34 years	Out of Addis	multiparious	Yes	INborn	SVD	Spontanious	Normal	< 18 hrs	singlton	No	No	No	No	No	No	Male	Normal	Term baby	No	< 24 hrs	< 7	>= 7	Stage 2	No	No	Yes	Yes	Yes	No	Yes	yes, before 24 hrs	30-60 b/m	100-160 b/m	36.5-37.5 oc	No	No	No	No	No	No	No	Two third	No	No	No	Yes, Direct O2	Yes	Yes
168	20-34 years	Out of Addis	primiparious	Yes	INborn	AVD	Spontanious	Normal	< 18 hrs	singlton	No	No	No	No	No	No	Male	Normal	Term baby	No	< 24 hrs	< 7	< 7	Stage 3	Yes	Yes	Yes	Yes	Yes	No	No	No seizure	<30 b/m	< 100 b/m	36.5-37.5 oc	No	No	No	No	No	No	No	Total fluid	No	No	BMV+ CC	Yes, Direct O2	Yes	No
169	20-34 years	Out of Addis	multiparious	Yes	INborn	C/S	Spontanious	Normal	< 18 hrs	singlton	No	No	No	No	No	No	Male	Lowbirth weight	Preterm baby	No	< 24 hrs	< 7	< 7	Stage 3	Yes	Yes	Yes	Yes	Yes	No	No	No seizure	30-60 b/m	> 160 b/m	36.5-37.5 oc	Yes	Yes	No	Yes	No	Yes	Yes	Two third	No	Yes	BMV only	Yes, CPAP	Yes	No
170	20-34 years	Out of Addis	primiparious	Yes	Outborn	SVD	Spontanious	Preciptated	< 18 hrs	singlton	No	No	No	No	No	No	Female	Lowbirth weight	Term baby	Yes	< 24 hrs	>= 7	< 7	Stage 2	Yes	Yes	Yes	Yes	No	No	No	No seizure	30-60 b/m	> 160 b/m	> 37.5 oc	No	No	Yes	No	No	No	No	Two third	No	No	No	Yes, Direct O2	Yes	No
171	>35 years	Out of Addis	multiparious	Yes	Outborn	SVD	Spontanious	Normal	< 18 hrs	singlton	No	No	No	No	No	No	Male	Normal	Term baby	No	< 24 hrs	< 7	< 7	Stage 3	Yes	Yes	Yes	Yes	Yes	No	No	Yes, after 24 hrs	30-60 b/m	100-160 b/m	36.5-37.5 oc	No	No	No	No	No	No	No	Total fluid	Yes	No	BMV+ CC	Yes, Direct O2	Yes	No
172	20-34 years	Out of Addis	primiparious	Yes	Outborn	SVD	Spontanious	Normal	< 18 hrs	singlton	No	No	No	No	No	No	Female	Normal	Term baby	No	< 24 hrs	< 7	>= 7	Stage 2	Yes	Yes	Yes	Yes	Yes	No	No	No seizure	>60 b/m	100-160 b/m	36.5-37.5 oc	No	No	No	No	No	No	No	Two third	No	No	BMV only	Yes, Direct O2	Yes	No
173	20-34 years	Addis Ababa	primiparious	No	Outborn	SVD	Spontanious	Preciptated	< 18 hrs	singlton	No	No	No	No	No	No	Female	Lowbirth weight	Preterm baby	No	< 24 hrs	< 7	< 7	Stage 2	Yes	Yes	Yes	Yes	Yes	No	No	No seizure	<30 b/m	100-160 b/m	36.5-37.5 oc	No	No	No	No	No	No	No	Two third	No	No	BMV only	Yes, CPAP	Yes	No
174	20-34 years	Addis Ababa	primiparious	Yes	Outborn	SVD	Spontanious	Normal	< 18 hrs	singlton	No	No	No	No	No	No	Male	Normal	Term baby	No	< 24 hrs	< 7	< 7	Stage 1	No	No	Yes	Yes	Yes	No	Yes	No seizure	>60 b/m	100-160 b/m	36.5-37.5 oc	No	No	No	No	No	No	No	Two third	No	No	No	Yes, Direct O2	Yes	No
175	20-34 years	Addis Ababa	multiparious	Yes	INborn	C/S	Spontanious	Normal	< 18 hrs	singlton	No	No	No	No	No	No	Female	Lowbirth weight	Preterm baby	No	< 24 hrs	< 7	< 7	Stage 3	Yes	Yes	Yes	Yes	Yes	No	No	No seizure	<30 b/m	< 100 b/m	36.5-37.5 oc	No	No	No	No	No	No	No	No	No	Yes	BMV+ CC + Adrenalin	Yes, CPAP	No	No
176	20-34 years	Addis Ababa	primiparious	Yes	INborn	SVD	Spontanious	Normal	> 18hrs	singlton	No	No	No	No	No	No	Female	Normal	Term baby	No	< 24 hrs	< 7	>= 7	Stage 1	No	No	Yes	No	Yes	No	No	No seizure	30-60 b/m	100-160 b/m	36.5-37.5 oc	No	No	No	No	No	No	No	Two third	No	No	BMV only	Yes, Direct O2	Yes	No
177	20-34 years	Addis Ababa	primiparious	Yes	INborn	C/S	Spontanious	Normal	< 18 hrs	singlton	No	No	No	No	No	No	Male	Normal	Postterm	Yes	< 24 hrs	< 7	>= 7	Stage 1	No	No	Yes	Yes	Yes	No	Yes	No seizure	>60 b/m	100-160 b/m	36.5-37.5 oc	No	No	No	No	No	No	No	Total fluid	No	No	No	No	Yes	No
178	20-34 years	Addis Ababa	multiparious	Yes	INborn	C/S	Spontanious	Normal	< 18 hrs	singlton	Yes	No	No	No	No	No	Male	Normal	Term baby	No	< 24 hrs	< 7	< 7	Stage 2	No	No	Yes	No	Yes	No	No	No seizure	>60 b/m	100-160 b/m	36.5-37.5 oc	No	No	No	No	No	No	No	Total fluid	No	No	BMV only	Yes, Direct O2	Yes	No
179	20-34 years	Addis Ababa	multiparious	Yes	INborn	C/S	Spontanious	Normal	< 18 hrs	singlton	Yes	No	No	No	No	No	Male	Normal	Term baby	No	< 24 hrs	< 7	< 7	Stage 1	No	No	No	No	Yes	No	No	No seizure	>60 b/m	100-160 b/m	36.5-37.5 oc	No	No	No	No	No	No	No	Two third	No	No	BMV only	Yes, Direct O2	Yes	No
180	>35 years	Addis Ababa	primiparious	Yes	INborn	AVD	Spontanious	Normal	< 18 hrs	singlton	Yes	No	No	No	No	No	Female	Normal	Postterm	No	< 24 hrs	< 7	< 7	Stage 2	Yes	Yes	Yes	Yes	Yes	No	Yes	No seizure	30-60 b/m	100-160 b/m	36.5-37.5 oc	No	No	No	No	No	Yes	Yes	Two third	No	No	BMV only	Yes, Direct O2	Yes	No
181	20-34 years	Addis Ababa	multiparious	Yes	INborn	C/S	Spontanious	Preciptated	< 18 hrs	singlton	Yes	No	No	No	No	No	Female	Normal	Term baby	No	< 24 hrs	< 7	>= 7	Stage 1	No	No	No	Yes	Yes	No	Yes	Yes, after 24 hrs	>60 b/m	100-160 b/m	36.5-37.5 oc	No	No	No	No	No	No	No	Two third	Yes	No	BMV only	Yes, Direct O2	Yes	No
182	20-34 years	Addis Ababa	primiparious	Yes	INborn	AVD	Spontanious	Prolonged	> 18hrs	singlton	No	No	No	No	No	No	Female	Normal	Term baby	Yes	< 24 hrs	< 7	>= 7	Stage 1	No	No	No	No	Yes	No	No	No seizure	>60 b/m	100-160 b/m	36.5-37.5 oc	No	No	No	No	No	No	No	Total fluid	No	No	BMV only	Yes, Direct O2	Yes	No
183	< 20 years	Addis Ababa	primiparious	Yes	INborn	SVD	Spontanious	Normal	< 18 hrs	singlton	No	No	No	No	No	No	Female	Normal	Term baby	No	< 24 hrs	< 7	< 7	Stage 2	Yes	Yes	Yes	No	Yes	No	No	Yes, after 24 hrs	>60 b/m	100-160 b/m	36.5-37.5 oc	No	No	No	No	Yes	No	No	Two third	Yes	No	BMV only	Yes, CPAP	Yes	No
184	< 20 years	Addis Ababa	primiparious	Yes	INborn	SVD	Spontanious	Normal	< 18 hrs	singlton	No	No	No	No	No	No	Female	Normal	Term baby	No	< 24 hrs	< 7	< 7	Stage 2	Yes	Yes	Yes	Yes	Yes	No	No	No seizure	>60 b/m	100-160 b/m	36.5-37.5 oc	No	No	No	No	No	No	No	Two third	No	No	BMV only	Yes, Direct O2	Yes	No
185	>35 years	Addis Ababa	multiparious	Yes	INborn	C/S	Without labor	Normal	< 18 hrs	singlton	No	No	No	Yes	No	Yes	Female	Lowbirth weight	Preterm baby	No	< 24 hrs	< 7	< 7	Stage 3	Yes	Yes	Yes	Yes	Yes	No	No	No seizure	30-60 b/m	100-160 b/m	36.5-37.5 oc	Yes	No	No	No	No	No	Yes	Total fluid	No	No	BMV only	Yes, CPAP	Yes	No
186	20-34 years	Addis Ababa	primiparious	Yes	INborn	AVD	Spontanious	Normal	> 18hrs	singlton	No	No	No	Yes	No	No	Female	Normal	Term baby	No	< 24 hrs	< 7	< 7	Stage 2	Yes	Yes	Yes	No	Yes	No	No	No seizure	>60 b/m	100-160 b/m	36.5-37.5 oc	No	No	No	No	No	No	No	Two third	No	No	BMV only	Yes, Direct O2	Yes	No
187	20-34 years	Addis Ababa	primiparious	Yes	Outborn	SVD	Spontanious	Normal	< 18 hrs	singlton	No	No	No	No	No	No	Female	Normal	Term baby	No	< 24 hrs	< 7	< 7	Stage 1	No	No	Yes	Yes	Yes	No	No	No seizure	>60 b/m	100-160 b/m	36.5-37.5 oc	No	No	No	No	No	No	No	Total fluid	No	No	BMV only	Yes, Direct O2	No	No
188	>35 years	Addis Ababa	multiparious	Yes	INborn	AVD	Spontanious	Prolonged	< 18 hrs	singlton	Yes	No	No	No	No	No	Male	Normal	Term baby	No	< 24 hrs	< 7	< 7	Stage 2	Yes	Yes	Yes	Yes	Yes	No	No	No seizure	>60 b/m	> 160 b/m	36.5-37.5 oc	No	No	No	No	No	No	No	Two third	No	No	BMV only	Yes, Direct O2	Yes	No
189	20-34 years	Addis Ababa	primiparious	No	Outborn	SVD	Spontanious	Normal	< 18 hrs	singlton	No	No	No	Yes	No	No	Male	Lowbirth weight	Preterm baby	No	< 24 hrs	< 7	< 7	Stage 3	Yes	Yes	Yes	Yes	Yes	No	Yes	No seizure	<30 b/m	100-160 b/m	36.5-37.5 oc	No	No	No	No	No	No	Yes	Two third	No	No	BMV only	Yes, CPAP	Yes	No
190	20-34 years	Addis Ababa	primiparious	Yes	INborn	SVD	Spontanious	Normal	< 18 hrs	singlton	No	No	No	No	No	No	Female	Lowbirth weight	Preterm baby	No	< 24 hrs	< 7	< 7	Stage 3	Yes	Yes	Yes	No	Yes	No	No	No seizure	<30 b/m	< 100 b/m	36.5-37.5 oc	No	No	No	No	No	No	No	Two third	No	Yes	BMV+ CC + Adrenalin	Yes, CPAP	No	No
191	20-34 years	Addis Ababa	multiparious	Yes	INborn	C/S	Spontanious	Normal	< 18 hrs	singlton	Yes	No	No	No	No	No	Male	Normal	Term baby	No	< 24 hrs	< 7	< 7	Stage 2	No	No	No	No	Yes	No	No	No seizure	30-60 b/m	100-160 b/m	36.5-37.5 oc	No	No	No	No	No	No	No	Two third	No	No	BMV only	Yes, Direct O2	Yes	No
192	20-34 years	Addis Ababa	primiparious	Yes	INborn	C/S	Spontanious	Normal	< 18 hrs	singlton	Yes	No	No	No	No	No	Female	Lowbirth weight	Term baby	Yes	< 24 hrs	>= 7	>= 7	Stage 1	No	No	Yes	Yes	Yes	No	Yes	No seizure	>60 b/m	> 160 b/m	36.5-37.5 oc	No	No	No	No	No	No	No	Two third	No	No	No	Yes, Direct O2	Yes	No
193	20-34 years	Addis Ababa	primiparious	Yes	INborn	SVD	Spontanious	Normal	> 18hrs	singlton	No	No	No	No	No	No	Male	Normal	Term baby	No	< 24 hrs	< 7	< 7	Stage 2	Yes	No	No	Yes	Yes	No	No	No seizure	30-60 b/m	100-160 b/m	36.5-37.5 oc	No	No	No	No	No	No	No	Total fluid	No	No	BMV only	Yes, Direct O2	Yes	No
194	20-34 years	Addis Ababa	multiparious	Yes	INborn	AVD	Spontanious	Prolonged	> 18hrs	singlton	No	No	No	No	No	No	Female	Lowbirth weight	Term baby	No	< 24 hrs	< 7	>= 7	Stage 2	Yes	Yes	Yes	Yes	Yes	No	No	No seizure	30-60 b/m	100-160 b/m	36.5-37.5 oc	No	No	No	No	No	No	No	Two third	No	No	No	Yes, Direct O2	Yes	No
195	20-34 years	Addis Ababa	multiparious	Yes	INborn	C/S	Without labor	Normal	< 18 hrs	singlton	No	No	No	No	No	No	Male	Normal	Term baby	No	< 24 hrs	< 7	>= 7	Stage 1	No	No	Yes	Yes	Yes	No	No	No seizure	>60 b/m	100-160 b/m	36.5-37.5 oc	No	No	No	No	No	No	No	Total fluid	No	No	BMV only	Yes, Direct O2	Yes	No
196	20-34 years	Addis Ababa	primiparious	Yes	INborn	C/S	Without labor	Normal	> 18hrs	singlton	No	No	No	No	No	Yes	Female	Lowbirth weight	Preterm baby	Yes	< 24 hrs	>= 7	>= 7	Stage 2	Yes	Yes	Yes	Yes	Yes	No	No	No seizure	>60 b/m	100-160 b/m	36.5-37.5 oc	No	No	No	No	No	No	No	Two third	No	No	No	Yes, Direct O2	No	No
197	>35 years	Addis Ababa	multiparious	Yes	INborn	C/S	Spontanious	Normal	< 18 hrs	singlton	Yes	No	No	No	No	No	Male	Normal	Term baby	No	< 24 hrs	< 7	< 7	Stage 2	Yes	Yes	Yes	Yes	Yes	No	Yes	No seizure	30-60 b/m	100-160 b/m	36.5-37.5 oc	No	No	No	No	No	No	No	Total fluid	No	No	BMV only	Yes, Direct O2	Yes	No
198	20-34 years	Addis Ababa	primiparious	Yes	INborn	SVD	Spontanious	Prolonged	< 18 hrs	singlton	No	No	No	No	No	No	Male	Lowbirth weight	Term baby	No	< 24 hrs	< 7	< 7	Stage 3	Yes	Yes	Yes	Yes	Yes	No	Yes	No seizure	<30 b/m	100-160 b/m	36.5-37.5 oc	No	No	No	No	No	No	No	Two third	No	No	BMV only	Yes, CPAP	No	No
199	20-34 years	Out of Addis	primiparious	Yes	INborn	SVD	Spontanious	Normal	> 18hrs	singlton	No	No	No	No	No	No	Male	Lowbirth weight	Preterm baby	No	< 24 hrs	< 7	< 7	Stage 1	Yes	Yes	Yes	Yes	Yes	No	No	No seizure	>60 b/m	100-160 b/m	36.5-37.5 oc	No	No	No	No	No	No	No	Two third	No	No	BMV only	Yes, Direct O2	No	No
200	20-34 years	Addis Ababa	primiparious	Yes	INborn	C/S	Without labor	Normal	< 18 hrs	singlton	No	No	No	No	Yes	No	Female	Lowbirth weight	Preterm baby	No	< 24 hrs	< 7	< 7	Stage 2	Yes	Yes	Yes	Yes	Yes	No	No	No seizure	30-60 b/m	100-160 b/m	36.5-37.5 oc	No	No	No	No	No	No	No	Two third	No	Yes	BMV only	Yes, CPAP	Yes	No
201	20-34 years	Addis Ababa	multiparious	Yes	INborn	SVD	Spontanious	Normal	< 18 hrs	singlton	No	No	No	No	No	No	Male	Normal	Term baby	No	< 24 hrs	< 7	< 7	Stage 1	No	Yes	Yes	Yes	Yes	No	No	No seizure	>60 b/m	100-160 b/m	36.5-37.5 oc	No	No	No	No	No	No	No	Two third	No	No	BMV only	Yes, CPAP	Yes	No
202	20-34 years	Addis Ababa	multiparious	Yes	INborn	C/S	Spontanious	Normal	< 18 hrs	singlton	Yes	No	No	No	No	Yes	Male	Normal	Postterm	No	< 24 hrs	< 7	>= 7	Stage 1	No	No	Yes	Yes	Yes	No	No	No seizure	30-60 b/m	100-160 b/m	36.5-37.5 oc	No	No	No	No	No	No	No	Two third	No	No	BMV only	Yes, Direct O2	No	No
203	< 20 years	Addis Ababa	primiparious	Yes	INborn	SVD	Spontanious	Normal	< 18 hrs	singlton	No	No	No	No	No	No	Male	Normal	Term baby	No	< 24 hrs	< 7	< 7	Stage 2	Yes	Yes	Yes	Yes	Yes	No	No	No seizure	>60 b/m	100-160 b/m	36.5-37.5 oc	No	No	No	No	No	No	No	Two third	No	No	BMV only	Yes, Direct O2	No	No
204	20-34 years	Addis Ababa	multiparious	Yes	Outborn	SVD	Spontanious	Normal	< 18 hrs	singlton	No	No	No	No	No	No	Male	Normal	Term baby	No	< 24 hrs	< 7	< 7	Stage 2	No	Yes	Yes	No	No	No	No	No seizure	>60 b/m	> 160 b/m	< 36.5 oc	No	No	No	No	No	No	No	Two third	No	No	BMV only	Yes, CPAP	Yes	No
205	20-34 years	Addis Ababa	multiparious	Yes	INborn	C/S	Spontanious	Preciptated	< 18 hrs	singlton	Yes	No	No	No	No	No	Male	Normal	Term baby	No	< 24 hrs	< 7	< 7	Stage 2	Yes	Yes	Yes	Yes	Yes	No	No	Yes, after 24 hrs	30-60 b/m	100-160 b/m	36.5-37.5 oc	No	No	No	No	No	No	No	Two third	Yes	No	BMV only	Yes, CPAP	No	No
206	20-34 years	Addis Ababa	multiparious	Yes	Outborn	C/S	Spontanious	Preciptated	< 18 hrs	singlton	No	Yes	No	No	No	No	Male	Big baby	Term baby	No	< 24 hrs	>= 7	>= 7	Stage 1	No	No	No	Yes	No	No	Yes	No seizure	>60 b/m	100-160 b/m	> 37.5 oc	No	No	No	No	No	No	No	Total fluid	No	No	BMV only	Yes, Direct O2	No	No
207	>35 years	Addis Ababa	multiparious	Yes	INborn	SVD	Spontanious	Normal	< 18 hrs	singlton	No	No	No	No	No	No	Male	Normal	Term baby	No	< 24 hrs	< 7	< 7	Stage 2	Yes	Yes	Yes	No	Yes	No	No	No seizure	>60 b/m	100-160 b/m	36.5-37.5 oc	No	No	No	No	No	No	No	Two third	No	No	BMV only	Yes, Direct O2	Yes	No
208	20-34 years	Addis Ababa	primiparious	Yes	INborn	SVD	Spontanious	Normal	< 18 hrs	singlton	No	No	No	No	No	No	Male	Normal	Term baby	No	< 24 hrs	< 7	>= 7	Stage 2	No	No	Yes	No	Yes	No	No	Yes, after 24 hrs	30-60 b/m	100-160 b/m	36.5-37.5 oc	No	No	No	No	No	No	No	Two third	No	No	BMV only	Yes, Direct O2	Yes	No
209	20-34 years	Addis Ababa	multiparious	Yes	INborn	C/S	Spontanious	Preciptated	< 18 hrs	singlton	Yes	No	No	No	No	No	Female	Normal	Term baby	No	24 -72 hrs	< 7	>= 7	Stage 2	No	No	Yes	No	Yes	No	No	No seizure	<30 b/m	100-160 b/m	36.5-37.5 oc	No	No	No	No	No	No	No	Two third	No	No	No	Yes, Direct O2	No	No
210	20-34 years	Out of Addis	primiparious	Yes	INborn	C/S	Spontanious	Normal	< 18 hrs	singlton	Yes	No	No	No	No	No	Male	Normal	Term baby	No	< 24 hrs	< 7	< 7	Stage 2	Yes	Yes	Yes	Yes	Yes	No	Yes	Yes, after 24 hrs	>60 b/m	100-160 b/m	36.5-37.5 oc	No	No	No	No	No	No	No	Two third	Yes	No	BMV only	Yes, Direct O2	Yes	No
211	20-34 years	Addis Ababa	multiparious	Yes	Outborn	C/S	Spontanious	Normal	< 18 hrs	singlton	No	No	No	No	No	No	Female	Normal	Term baby	No	< 24 hrs	< 7	< 7	Stage 3	Yes	Yes	Yes	No	Yes	No	No	No seizure	<30 b/m	100-160 b/m	36.5-37.5 oc	No	Yes	No	Yes	No	No	Yes	Total fluid	No	No	BMV only	Yes, CPAP	No	No
212	20-34 years	Addis Ababa	multiparious	Yes	INborn	SVD	Spontanious	Normal	< 18 hrs	singlton	No	No	No	No	No	No	Female	Normal	Term baby	Yes	< 24 hrs	< 7	< 7	Stage 1	No	No	No	Yes	Yes	No	Yes	No seizure	>60 b/m	> 160 b/m	36.5-37.5 oc	No	No	No	No	No	No	No	Two third	No	No	No	Yes, Direct O2	Yes	No
213	20-34 years	Addis Ababa	multiparious	Yes	INborn	C/S	Spontanious	Normal	< 18 hrs	singlton	No	No	No	Yes	Yes	No	Male	Lowbirth weight	Preterm baby	No	< 24 hrs	< 7	< 7	Stage 2	Yes	Yes	Yes	Yes	No	No	Yes	No seizure	>60 b/m	100-160 b/m	< 36.5 oc	No	No	No	No	No	No	No	Two third	No	No	BMV only	Yes, Direct O2	Yes	No
214	20-34 years	Addis Ababa	primiparious	Yes	Outborn	SVD	Spontanious	Normal	< 18 hrs	singlton	No	No	No	No	No	No	Male	Normal	Term baby	No	< 24 hrs	< 7	< 7	Stage 3	Yes	Yes	Yes	No	Yes	No	No	No seizure	30-60 b/m	100-160 b/m	36.5-37.5 oc	No	No	Yes	No	No	No	No	Total fluid	No	No	BMV+ CC + Adrenalin	Yes, Direct O2	No	No
215	20-34 years	Addis Ababa	multiparious	Yes	Outborn	SVD	Spontanious	Normal	< 18 hrs	singlton	No	No	No	No	No	No	Female	Normal	Term baby	No	< 24 hrs	< 7	< 7	Stage 2	Yes	Yes	Yes	Yes	Yes	No	No	Yes, after 24 hrs	30-60 b/m	> 160 b/m	36.5-37.5 oc	No	No	No	No	No	No	No	Total fluid	Yes	No	BMV only	Yes, Direct O2	Yes	No
216	20-34 years	Addis Ababa	primiparious	Yes	INborn	AVD	Spontanious	Normal	> 18hrs	singlton	No	No	No	No	No	No	Male	Normal	Term baby	No	< 24 hrs	< 7	< 7	Stage 2	Yes	Yes	Yes	No	Yes	No	No	No seizure	>60 b/m	100-160 b/m	36.5-37.5 oc	No	No	No	No	No	No	No	Total fluid	No	No	BMV only	Yes, Direct O2	No	No
217	>35 years	Addis Ababa	primiparious	Yes	INborn	AVD	Spontanious	Normal	< 18 hrs	singlton	No	No	No	No	No	No	Male	Normal	Postterm	Yes	< 24 hrs	< 7	>= 7	Stage 1	No	No	No	No	Yes	No	No	No seizure	30-60 b/m	100-160 b/m	36.5-37.5 oc	No	No	No	No	No	No	No	Total fluid	No	No	BMV only	Yes, CPAP	Yes	No
218	>35 years	Addis Ababa	multiparious	Yes	INborn	SVD	Spontanious	Normal	< 18 hrs	singlton	No	No	No	No	No	No	Male	Normal	Term baby	No	< 24 hrs	< 7	< 7	Stage 3	Yes	Yes	Yes	No	Yes	No	No	Yes, after 24 hrs	30-60 b/m	< 100 b/m	36.5-37.5 oc	No	No	No	No	No	No	No	Two third	Yes	No	BMV+ CC	Yes, CPAP	Yes	No
219	20-34 years	Addis Ababa	multiparious	Yes	INborn	C/S	Without labor	Normal	< 18 hrs	singlton	No	No	No	No	No	No	Female	Lowbirth weight	Term baby	No	< 24 hrs	< 7	< 7	Stage 1	No	No	No	Yes	Yes	No	No	No seizure	>60 b/m	100-160 b/m	36.5-37.5 oc	Yes	No	No	No	No	No	No	Two third	No	No	BMV only	Yes, Direct O2	Yes	No
220	20-34 years	Addis Ababa	primiparious	Yes	INborn	SVD	Spontanious	Normal	< 18 hrs	singlton	No	No	No	No	No	No	Male	Normal	Term baby	No	< 24 hrs	< 7	< 7	Stage 2	Yes	Yes	Yes	No	Yes	No	Yes	No seizure	>60 b/m	100-160 b/m	36.5-37.5 oc	No	No	No	No	No	No	No	Total fluid	No	No	BMV only	Yes, Direct O2	Yes	No
221	20-34 years	Addis Ababa	multiparious	Yes	INborn	C/S	Without labor	Normal	< 18 hrs	singlton	No	No	No	No	Yes	No	Female	Lowbirth weight	Preterm baby	No	< 24 hrs	< 7	>= 7	Stage 2	Yes	Yes	Yes	No	Yes	No	No	No seizure	30-60 b/m	100-160 b/m	36.5-37.5 oc	No	No	No	No	No	No	Yes	Two third	No	No	BMV only	Yes, Direct O2	Yes	No
222	20-34 years	Addis Ababa	multiparious	Yes	INborn	SVD	Spontanious	Normal	< 18 hrs	singlton	No	No	No	No	No	No	Male	Lowbirth weight	Preterm baby	No	< 24 hrs	< 7	< 7	Stage 2	Yes	Yes	Yes	Yes	Yes	No	No	No seizure	30-60 b/m	100-160 b/m	36.5-37.5 oc	Yes	No	No	Yes	No	Yes	No	Two third	No	Yes	BMV only	Yes, CPAP	Yes	No
223	20-34 years	Addis Ababa	multiparious	Yes	INborn	C/S	Spontanious	Normal	< 18 hrs	singlton	Yes	No	No	No	No	No	Male	Normal	Postterm	No	< 24 hrs	< 7	>= 7	Stage 1	No	No	No	Yes	Yes	No	Yes	No seizure	>60 b/m	100-160 b/m	36.5-37.5 oc	No	No	No	No	No	No	No	Two third	No	No	BMV only	Yes, Direct O2	Yes	No
224	20-34 years	Out of Addis	multiparious	Yes	INborn	SVD	Spontanious	Normal	< 18 hrs	singlton	No	No	No	Yes	No	No	Male	Normal	Term baby	No	< 24 hrs	< 7	< 7	Stage 3	Yes	Yes	Yes	Yes	Yes	No	Yes	Yes, after 24 hrs	<30 b/m	100-160 b/m	36.5-37.5 oc	No	No	No	No	No	No	No	Two third	Yes	No	BMV only	Yes, CPAP	Yes	No
225	20-34 years	Out of Addis	primiparious	Yes	INborn	C/S	Spontanious	Normal	< 18 hrs	singlton	Yes	No	No	No	No	No	Male	Normal	Term baby	No	< 24 hrs	< 7	>= 7	Stage 1	No	No	Yes	Yes	Yes	No	Yes	No seizure	>60 b/m	100-160 b/m	36.5-37.5 oc	No	No	No	No	No	No	No	Total fluid	No	No	BMV only	Yes, Direct O2	No	No
226	20-34 years	Addis Ababa	primiparious	Yes	Outborn	SVD	Spontanious	Normal	< 18 hrs	singlton	No	No	No	No	No	No	Female	Normal	Term baby	No	< 24 hrs	< 7	< 7	Stage 3	Yes	Yes	Yes	Yes	Yes	No	Yes	No seizure	30-60 b/m	> 160 b/m	36.5-37.5 oc	No	No	Yes	No	No	No	No	Two third	No	No	BMV only	Yes, Direct O2	Yes	No
227	20-34 years	Out of Addis	primiparious	Yes	Outborn	SVD	Spontanious	Normal	< 18 hrs	singlton	No	No	No	No	No	No	Male	Normal	Term baby	No	< 24 hrs	< 7	>= 7	Stage 1	Yes	No	No	No	Yes	No	No	No seizure	30-60 b/m	100-160 b/m	36.5-37.5 oc	No	No	No	No	No	No	No	Total fluid	No	No	No	Yes, Direct O2	No	No
228	20-34 years	Addis Ababa	primiparious	Yes	Outborn	AVD	Spontanious	Normal	< 18 hrs	singlton	No	No	No	No	No	No	Male	Normal	Term baby	No	< 24 hrs	< 7	< 7	Stage 3	Yes	Yes	Yes	No	Yes	No	No	No seizure	30-60 b/m	100-160 b/m	36.5-37.5 oc	No	No	No	No	No	No	No	Total fluid	No	No	No	Yes, CPAP	No	No
229	20-34 years	Addis Ababa	multiparious	Yes	INborn	SVD	Spontanious	Normal	> 18hrs	singlton	No	No	No	No	No	No	Male	Normal	Term baby	No	< 24 hrs	< 7	< 7	Stage 3	No	Yes	Yes	Yes	Yes	No	No	No seizure	>60 b/m	100-160 b/m	36.5-37.5 oc	Yes	No	No	No	No	Yes	No	Total fluid	No	No	BMV only	Yes, Direct O2	Yes	No
230	20-34 years	Addis Ababa	multiparious	Yes	INborn	SVD	Spontanious	Normal	< 18 hrs	singlton	No	No	No	No	No	No	Female	Normal	Preterm baby	No	< 24 hrs	< 7	< 7	Stage 3	Yes	Yes	Yes	Yes	Yes	No	No	No seizure	30-60 b/m	100-160 b/m	36.5-37.5 oc	No	No	No	No	No	No	No	Two third	No	No	BMV+ CC + Adrenalin	Yes, CPAP	Yes	No
231	>35 years	Out of Addis	multiparious	Yes	INborn	SVD	Spontanious	Normal	< 18 hrs	singlton	No	No	No	No	No	No	Female	Normal	Postterm	No	< 24 hrs	< 7	< 7	Stage 1	No	No	No	Yes	Yes	No	No	No seizure	>60 b/m	> 160 b/m	36.5-37.5 oc	No	No	No	No	No	No	No	No	No	No	BMV only	Yes, Direct O2	No	No
232	20-34 years	Addis Ababa	multiparious	Yes	INborn	C/S	Spontanious	Preciptated	< 18 hrs	multiple	No	No	No	No	No	No	Male	Lowbirth weight	Preterm baby	No	< 24 hrs	< 7	< 7	Stage 2	No	No	Yes	No	Yes	No	No	No seizure	30-60 b/m	100-160 b/m	36.5-37.5 oc	No	No	No	No	No	No	No	Two third	No	No	BMV only	Yes, CPAP	No	No
233	20-34 years	Out of Addis	primiparious	Yes	INborn	SVD	Spontanious	Normal	< 18 hrs	singlton	No	No	No	No	No	No	Female	Lowbirth weight	Preterm baby	No	< 24 hrs	< 7	< 7	Stage 2	Yes	Yes	Yes	Yes	Yes	No	No	No seizure	30-60 b/m	100-160 b/m	36.5-37.5 oc	Yes	No	No	Yes	No	Yes	No	Two third	No	No	BMV only	Yes, CPAP	Yes	No
234	20-34 years	Addis Ababa	multiparious	Yes	INborn	C/S	Spontanious	Normal	< 18 hrs	singlton	Yes	No	No	Yes	No	No	Female	Normal	Term baby	Yes	< 24 hrs	>= 7	>= 7	Stage 1	No	No	Yes	Yes	Yes	No	No	No seizure	>60 b/m	> 160 b/m	36.5-37.5 oc	No	No	No	No	No	No	No	Total fluid	No	No	No	Yes, Direct O2	Yes	No
235	20-34 years	Addis Ababa	primiparious	Yes	INborn	C/S	Spontanious	Normal	< 18 hrs	singlton	No	No	No	No	No	No	Female	Lowbirth weight	Postterm	No	< 24 hrs	< 7	< 7	Stage 3	Yes	Yes	Yes	No	Yes	No	No	No seizure	30-60 b/m	> 160 b/m	36.5-37.5 oc	No	No	No	No	No	No	No	Two third	No	No	BMV+ CC + Adrenalin	Yes, CPAP	Yes	No
236	20-34 years	Addis Ababa	primiparious	Yes	INborn	SVD	Spontanious	Normal	< 18 hrs	singlton	No	No	No	No	No	No	Female	Lowbirth weight	Preterm baby	No	< 24 hrs	< 7	< 7	Stage 3	Yes	Yes	Yes	Yes	Yes	No	No	No seizure	30-60 b/m	100-160 b/m	36.5-37.5 oc	No	No	No	No	No	No	No	Two third	No	No	BMV only	Yes, CPAP	No	No
237	>35 years	Addis Ababa	primiparious	Yes	Outborn	AVD	Spontanious	Normal	< 18 hrs	singlton	No	No	No	Yes	No	No	Male	Normal	Postterm	No	< 24 hrs	< 7	>= 7	Stage 2	No	Yes	Yes	Yes	Yes	No	Yes	No seizure	>60 b/m	100-160 b/m	36.5-37.5 oc	No	No	No	No	No	No	No	Two third	Yes	No	BMV only	Yes, Direct O2	Yes	No
238	20-34 years	Addis Ababa	primiparious	Yes	Outborn	AVD	Spontanious	Normal	< 18 hrs	singlton	No	No	No	No	No	No	Male	Normal	Term baby	No	< 24 hrs	< 7	>= 7	Stage 2	No	Yes	No	Yes	No	No	No	No seizure	>60 b/m	100-160 b/m	< 36.5 oc	No	No	No	No	Yes	No	No	Two third	No	No	BMV only	Yes, Direct O2	Yes	No
239	20-34 years	Addis Ababa	primiparious	Yes	INborn	SVD	Spontanious	Normal	< 18 hrs	singlton	No	No	No	No	No	No	Female	Normal	Term baby	Yes	< 24 hrs	< 7	< 7	Stage 1	No	Yes	Yes	Yes	Yes	No	Yes	Yes, after 24 hrs	30-60 b/m	> 160 b/m	36.5-37.5 oc	No	No	Yes	No	No	No	No	Two third	Yes	No	No	Yes, Direct O2	Yes	No
240	20-34 years	Addis Ababa	primiparious	Yes	Outborn	SVD	Spontanious	Normal	> 18hrs	singlton	No	No	No	No	No	No	Male	Normal	Term baby	No	< 24 hrs	>= 7	>= 7	Stage 3	Yes	Yes	Yes	No	Yes	No	No	No seizure	30-60 b/m	100-160 b/m	36.5-37.5 oc	No	No	No	No	No	No	No	Two third	No	No	BMV+ CC	Yes, Direct O2	Yes	No
241	< 20 years	Addis Ababa	primiparious	Yes	Outborn	SVD	Spontanious	Normal	< 18 hrs	singlton	No	No	No	No	No	No	Male	Normal	Term baby	No	< 24 hrs	< 7	>= 7	Stage 2	No	Yes	Yes	Yes	Yes	No	No	Yes, after 24 hrs	>60 b/m	100-160 b/m	36.5-37.5 oc	No	No	No	No	No	No	Yes	Total fluid	No	Yes	BMV only	Yes, Direct O2	Yes	No
242	20-34 years	Addis Ababa	multiparious	Yes	INborn	C/S	Without labor	Normal	< 18 hrs	singlton	No	No	No	No	No	No	Female	Normal	Term baby	No	< 24 hrs	< 7	< 7	Stage 2	Yes	Yes	Yes	No	Yes	Yes	No	No seizure	30-60 b/m	100-160 b/m	36.5-37.5 oc	No	No	No	No	No	No	No	Two third	No	No	BMV only	Yes, Direct O2	Yes	No
243	20-34 years	Addis Ababa	multiparious	Yes	Outborn	SVD	Spontanious	Normal	< 18 hrs	singlton	No	No	No	No	Yes	No	Male	Lowbirth weight	Term baby	No	24 -72 hrs	< 7	>= 7	Stage 3	Yes	Yes	Yes	No	Yes	Yes	No	No seizure	30-60 b/m	> 160 b/m	36.5-37.5 oc	No	No	No	Yes	No	No	No	Total fluid	No	No	BMV only	Yes, CPAP	Yes	No
244	20-34 years	Addis Ababa	primiparious	Yes	INborn	SVD	Spontanious	Normal	< 18 hrs	singlton	No	No	No	No	No	No	Male	Normal	Term baby	No	< 24 hrs	< 7	< 7	Stage 1	No	No	No	Yes	Yes	No	Yes	No seizure	>60 b/m	> 160 b/m	36.5-37.5 oc	No	No	No	No	No	No	No	Two third	No	No	BMV only	Yes, Direct O2	Yes	No
245	20-34 years	Addis Ababa	multiparious	Yes	Outborn	SVD	Spontanious	Normal	< 18 hrs	singlton	No	No	No	No	No	No	Male	Normal	Term baby	No	< 24 hrs	< 7	>= 7	Stage 1	No	No	No	No	Yes	No	No	No seizure	30-60 b/m	100-160 b/m	36.5-37.5 oc	Yes	No	No	No	No	No	No	Two third	No	No	BMV only	Yes, Direct O2	Yes	No
246	< 20 years	Out of Addis	primiparious	Yes	Outborn	SVD	Spontanious	Normal	< 18 hrs	singlton	No	No	No	No	No	No	Male	Lowbirth weight	Term baby	No	< 24 hrs	< 7	< 7	Stage 1	Yes	Yes	Yes	No	Yes	No	No	No seizure	30-60 b/m	100-160 b/m	36.5-37.5 oc	No	No	No	No	No	No	No	Two third	No	No	BMV only	Yes, Direct O2	Yes	No
247	>35 years	Out of Addis	multiparious	No	Outborn	SVD	Spontanious	Normal	< 18 hrs	singlton	No	No	No	No	No	No	Male	Normal	Term baby	Yes	< 24 hrs	< 7	>= 7	Stage 2	Yes	No	Yes	No	Yes	No	No	Yes, after 24 hrs	30-60 b/m	100-160 b/m	36.5-37.5 oc	No	No	No	No	No	No	No	Two third	Yes	No	No	No	No	No
248	>35 years	Out of Addis	primiparious	Yes	Outborn	C/S	Spontanious	Normal	< 18 hrs	singlton	Yes	No	No	No	No	No	Female	Normal	Postterm	No	< 24 hrs	< 7	< 7	Stage 2	Yes	No	No	Yes	No	No	Yes	No seizure	30-60 b/m	100-160 b/m	< 36.5 oc	No	No	Yes	No	Yes	No	No	Two third	Yes	No	BMV only	Yes, Direct O2	Yes	No
249	20-34 years	Out of Addis	primiparious	Yes	Outborn	SVD	Spontanious	Normal	< 18 hrs	singlton	No	No	No	No	No	No	Male	Normal	Term baby	Yes	< 24 hrs	< 7	< 7	Stage 2	Yes	Yes	Yes	Yes	Yes	No	Yes	yes, before 24 hrs	>60 b/m	100-160 b/m	36.5-37.5 oc	No	No	No	No	No	No	No	Two third	Yes	No	BMV only	Yes, Direct O2	Yes	Yes
250	20-34 years	Addis Ababa	multiparious	Yes	Outborn	SVD	Spontanious	Normal	< 18 hrs	singlton	No	No	No	No	No	No	Male	Normal	Term baby	No	< 24 hrs	< 7	< 7	Stage 3	Yes	Yes	Yes	Yes	Yes	No	Yes	No seizure	30-60 b/m	< 100 b/m	36.5-37.5 oc	No	No	No	No	No	No	No	Two third	No	No	BMV+ CC	Yes, Direct O2	Yes	No
251	20-34 years	Addis Ababa	primiparious	Yes	Outborn	AVD	Induced	Normal	< 18 hrs	singlton	No	No	No	No	No	No	Male	Normal	Postterm	No	>72 hrs	< 7	< 7	Stage 3	Yes	Yes	Yes	No	No	No	Yes	Yes, after 24 hrs	30-60 b/m	> 160 b/m	< 36.5 oc	No	No	Yes	No	No	Yes	No	Two third	Yes	No	BMV only	Yes, CPAP	Yes	No
252	20-34 years	Addis Ababa	multiparious	Yes	Outborn	SVD	Spontanious	Normal	< 18 hrs	singlton	No	No	No	No	No	No	Male	Normal	Term baby	No	< 24 hrs	< 7	< 7	Stage 1	No	No	Yes	No	Yes	No	Yes	No seizure	>60 b/m	100-160 b/m	36.5-37.5 oc	No	No	No	No	No	No	No	Two third	No	No	BMV only	Yes, Direct O2	Yes	No
253	20-34 years	Addis Ababa	primiparious	Yes	INborn	C/S	Without labor	Normal	< 18 hrs	singlton	No	No	Yes	No	No	No	Male	Lowbirth weight	Preterm baby	No	< 24 hrs	< 7	>= 7	Stage 3	Yes	Yes	Yes	Yes	Yes	No	No	No seizure	30-60 b/m	100-160 b/m	36.5-37.5 oc	No	No	No	No	No	No	No	Two third	No	Yes	BMV+ CC + Adrenalin	Yes, CPAP	Yes	No
254	20-34 years	Addis Ababa	primiparious	Yes	INborn	SVD	Spontanious	Prolonged	< 18 hrs	singlton	No	No	No	No	No	No	Male	Normal	Term baby	No	< 24 hrs	< 7	< 7	Stage 2	Yes	Yes	Yes	Yes	Yes	No	Yes	Yes, after 24 hrs	>60 b/m	100-160 b/m	36.5-37.5 oc	No	No	No	No	No	No	No	Two third	Yes	No	BMV only	Yes, Direct O2	Yes	No
255	20-34 years	Addis Ababa	primiparious	Yes	INborn	SVD	Spontanious	Normal	< 18 hrs	singlton	No	No	No	No	No	No	Male	Lowbirth weight	Preterm baby	No	< 24 hrs	< 7	< 7	Stage 2	No	No	Yes	Yes	Yes	No	No	No seizure	30-60 b/m	100-160 b/m	36.5-37.5 oc	No	No	No	No	No	No	No	Two third	No	Yes	BMV only	Yes, CPAP	Yes	No
256	20-34 years	Addis Ababa	multiparious	Yes	INborn	C/S	Spontanious	Preciptated	< 18 hrs	singlton	No	No	No	No	No	No	Female	Normal	Term baby	No	< 24 hrs	< 7	< 7	Stage 3	Yes	Yes	Yes	Yes	Yes	No	Yes	Yes, after 24 hrs	30-60 b/m	100-160 b/m	36.5-37.5 oc	No	No	No	No	Yes	No	No	Two third	Yes	No	BMV only	Yes, Direct O2	Yes	No
257	20-34 years	Addis Ababa	primiparious	Yes	INborn	AVD	Spontanious	Normal	< 18 hrs	singlton	No	No	No	No	No	No	Female	Normal	Term baby	No	< 24 hrs	< 7	< 7	Stage 3	Yes	Yes	Yes	No	Yes	No	No	No seizure	<30 b/m	< 100 b/m	36.5-37.5 oc	No	No	No	No	No	No	No	Two third	No	No	BMV only	Yes, CPAP	Yes	No
258	20-34 years	Addis Ababa	primiparious	Yes	Outborn	SVD	Spontanious	Normal	< 18 hrs	singlton	No	No	No	No	No	No	Female	Normal	Term baby	No	< 24 hrs	< 7	< 7	Stage 1	No	No	No	No	Yes	No	No	No seizure	30-60 b/m	100-160 b/m	36.5-37.5 oc	No	No	No	No	No	No	No	Two third	No	No	BMV only	Yes, Direct O2	No	No
259	20-34 years	Addis Ababa	primiparious	Yes	INborn	C/S	Spontanious	Normal	< 18 hrs	singlton	No	No	No	No	No	No	Male	Normal	Term baby	No	< 24 hrs	< 7	< 7	Stage 3	Yes	Yes	Yes	No	Yes	Yes	No	Yes, after 24 hrs	<30 b/m	100-160 b/m	36.5-37.5 oc	No	No	No	Yes	No	No	No	Two third	Yes	No	BMV only	Yes, Direct O2	Yes	No
260	20-34 years	Addis Ababa	primiparious	Yes	INborn	C/S	Spontanious	Normal	< 18 hrs	singlton	Yes	No	No	No	No	Yes	Female	Normal	Term baby	No	< 24 hrs	< 7	< 7	Stage 2	Yes	Yes	Yes	Yes	Yes	Yes	Yes	No seizure	30-60 b/m	100-160 b/m	36.5-37.5 oc	No	No	No	No	No	No	No	Two third	No	No	BMV only	Yes, Direct O2	Yes	No
261	20-34 years	Addis Ababa	primiparious	Yes	INborn	SVD	Spontanious	Normal	< 18 hrs	singlton	No	No	No	No	No	No	Female	Normal	Term baby	No	< 24 hrs	< 7	>= 7	Stage 3	Yes	Yes	Yes	No	Yes	No	No	No seizure	30-60 b/m	100-160 b/m	36.5-37.5 oc	No	No	No	No	No	No	No	Two third	No	Yes	BMV only	Yes, CPAP	Yes	No
262	20-34 years	Addis Ababa	primiparious	Yes	INborn	AVD	Spontanious	Normal	< 18 hrs	singlton	Yes	No	No	No	No	No	Male	Normal	Postterm	No	< 24 hrs	< 7	< 7	Stage 3	Yes	Yes	Yes	No	Yes	No	Yes	No seizure	30-60 b/m	100-160 b/m	36.5-37.5 oc	No	No	No	No	No	No	No	Total fluid	No	No	BMV only	Yes, CPAP	Yes	No
263	20-34 years	Addis Ababa	multiparious	Yes	Outborn	SVD	Spontanious	Normal	< 18 hrs	singlton	No	No	No	No	No	No	Male	Normal	Term baby	No	< 24 hrs	< 7	< 7	Stage 2	No	Yes	Yes	No	Yes	No	Yes	No seizure	>60 b/m	> 160 b/m	36.5-37.5 oc	No	No	No	No	Yes	No	No	Two third	Yes	No	BMV+ CC + Adrenalin	Yes, Direct O2	No	No
264	20-34 years	Addis Ababa	primiparious	Yes	Outborn	SVD	Spontanious	Normal	< 18 hrs	singlton	No	No	No	No	No	No	Male	Normal	Term baby	No	< 24 hrs	< 7	>= 7	Stage 1	No	No	Yes	No	Yes	No	No	No seizure	>60 b/m	100-160 b/m	36.5-37.5 oc	No	No	No	No	No	No	No	Two third	No	No	BMV only	Yes, Direct O2	Yes	No
265	20-34 years	Addis Ababa	primiparious	Yes	Outborn	SVD	Spontanious	Normal	< 18 hrs	singlton	No	No	No	No	No	No	Male	Normal	Term baby	Yes	< 24 hrs	>= 7	>= 7	Stage 2	Yes	No	No	Yes	Yes	Yes	Yes	No seizure	30-60 b/m	100-160 b/m	36.5-37.5 oc	No	No	No	No	Yes	No	No	Two third	Yes	No	No	Yes, Direct O2	Yes	No
266	20-34 years	Addis Ababa	multiparious	Yes	INborn	SVD	Spontanious	Normal	< 18 hrs	singlton	No	No	No	No	No	No	Male	Normal	Term baby	No	< 24 hrs	< 7	>= 7	Stage 2	No	No	No	No	Yes	No	Yes	Yes, after 24 hrs	30-60 b/m	100-160 b/m	36.5-37.5 oc	No	No	No	No	No	No	No	Two third	Yes	No	BMV only	Yes, Direct O2	Yes	No
267	20-34 years	Addis Ababa	primiparious	Yes	Outborn	SVD	Spontanious	Normal	< 18 hrs	singlton	No	No	No	No	No	No	Female	Normal	Term baby	No	< 24 hrs	< 7	< 7	Stage 2	No	Yes	Yes	No	Yes	No	No	Yes, after 24 hrs	>60 b/m	100-160 b/m	36.5-37.5 oc	No	No	No	No	No	No	No	Two third	No	No	BMV only	Yes, Direct O2	Yes	No
268	20-34 years	Addis Ababa	multiparious	Yes	INborn	C/S	Spontanious	Normal	< 18 hrs	singlton	No	No	No	No	No	No	Female	Normal	Term baby	No	< 24 hrs	< 7	>= 7	Stage 3	Yes	Yes	Yes	No	Yes	No	No	No seizure	30-60 b/m	100-160 b/m	36.5-37.5 oc	No	No	No	No	No	No	No	Two third	No	No	BMV only	Yes, Direct O2	Yes	No
269	20-34 years	Addis Ababa	primiparious	Yes	Outborn	AVD	Spontanious	Normal	< 18 hrs	singlton	No	No	No	No	No	No	Male	Normal	Term baby	No	< 24 hrs	< 7	< 7	Stage 1	No	No	No	Yes	Yes	No	Yes	No seizure	>60 b/m	> 160 b/m	36.5-37.5 oc	No	No	No	No	No	No	No	Two third	No	No	BMV only	Yes, Direct O2	Yes	No
270	>35 years	Out of Addis	multiparious	Yes	INborn	AVD	Induced	Normal	< 18 hrs	singlton	Yes	No	No	No	Yes	No	Female	Lowbirth weight	Term baby	No	< 24 hrs	< 7	< 7	Stage 2	No	Yes	Yes	No	Yes	Yes	No	No seizure	30-60 b/m	< 100 b/m	36.5-37.5 oc	No	No	No	No	No	No	Yes	Two third	No	No	BMV only	Yes, Direct O2	Yes	No
271	20-34 years	Out of Addis	multiparious	Yes	INborn	C/S	Spontanious	Normal	< 18 hrs	singlton	No	No	No	Yes	No	No	Male	Normal	Term baby	No	< 24 hrs	< 7	< 7	Stage 1	No	Yes	Yes	No	Yes	No	No	No seizure	30-60 b/m	100-160 b/m	36.5-37.5 oc	No	No	No	No	No	No	No	Total fluid	No	No	BMV only	Yes, Direct O2	Yes	No
272	20-34 years	Out of Addis	multiparious	Yes	INborn	SVD	Spontanious	Normal	< 18 hrs	singlton	No	No	No	No	No	No	Female	Normal	Term baby	No	< 24 hrs	< 7	< 7	Stage 2	No	Yes	Yes	No	Yes	No	No	Yes, after 24 hrs	30-60 b/m	100-160 b/m	36.5-37.5 oc	No	No	No	No	No	No	No	Total fluid	Yes	No	BMV only	Yes, Direct O2	Yes	No
273	20-34 years	Out of Addis	primiparious	Yes	Outborn	C/S	Induced	Normal	< 18 hrs	singlton	No	No	Yes	No	No	No	Female	Normal	Postterm	No	< 24 hrs	< 7	< 7	Stage 2	Yes	Yes	Yes	Yes	Yes	No	Yes	No seizure	30-60 b/m	100-160 b/m	36.5-37.5 oc	No	No	Yes	No	No	No	No	Two third	No	No	BMV only	Yes, Direct O2	Yes	No
274	20-34 years	Out of Addis	primiparious	Yes	Outborn	SVD	Spontanious	Normal	< 18 hrs	singlton	No	No	No	No	No	No	Male	Normal	Preterm baby	No	< 24 hrs	< 7	< 7	Stage 2	Yes	Yes	Yes	No	Yes	No	Yes	No seizure	>60 b/m	100-160 b/m	36.5-37.5 oc	Yes	No	No	No	No	No	No	Two third	No	No	BMV only	Yes, Direct O2	Yes	No
275	20-34 years	Out of Addis	primiparious	Yes	Outborn	SVD	Spontanious	Normal	< 18 hrs	singlton	No	No	No	No	No	No	Female	Normal	Term baby	No	< 24 hrs	< 7	< 7	Stage 2	No	Yes	Yes	No	Yes	No	No	No seizure	>60 b/m	100-160 b/m	36.5-37.5 oc	No	No	No	No	No	No	No	Two third	Yes	No	BMV only	Yes, Direct O2	Yes	No
276	20-34 years	Out of Addis	primiparious	Yes	INborn	SVD	Spontanious	Preciptated	< 18 hrs	singlton	No	No	No	No	No	No	Female	Normal	Preterm baby	No	< 24 hrs	< 7	< 7	Stage 2	Yes	Yes	Yes	No	Yes	No	No	No seizure	<30 b/m	100-160 b/m	36.5-37.5 oc	No	No	No	No	No	No	No	Two third	No	No	BMV+ CC + Adrenalin	Yes, CPAP	Yes	No
277	20-34 years	Addis Ababa	multiparious	Yes	Outborn	C/S	Spontanious	Preciptated	< 18 hrs	singlton	No	No	No	No	No	No	Male	Normal	Term baby	No	< 24 hrs	< 7	< 7	Stage 2	No	No	Yes	Yes	Yes	No	Yes	No seizure	>60 b/m	> 160 b/m	36.5-37.5 oc	No	No	No	No	No	No	No	Two third	No	No	BMV only	Yes, CPAP	Yes	No
278	>35 years	Addis Ababa	primiparious	Yes	Outborn	SVD	Spontanious	Normal	< 18 hrs	singlton	Yes	No	No	No	No	No	Female	Normal	Term baby	Yes	< 24 hrs	< 7	>= 7	Stage 1	Yes	Yes	Yes	Yes	Yes	No	Yes	No seizure	>60 b/m	> 160 b/m	36.5-37.5 oc	No	No	No	No	No	No	No	Two third	No	No	No	No	Yes	No
279	20-34 years	Addis Ababa	primiparious	Yes	Outborn	SVD	Spontanious	Normal	< 18 hrs	singlton	No	No	No	No	No	No	Female	Normal	Term baby	No	< 24 hrs	< 7	< 7	Stage 2	No	No	No	No	Yes	No	No	Yes, after 24 hrs	30-60 b/m	100-160 b/m	36.5-37.5 oc	No	No	No	No	Yes	No	No	Two third	Yes	No	BMV only	Yes, Direct O2	Yes	No
280	20-34 years	Addis Ababa	multiparious	Yes	INborn	SVD	Spontanious	Normal	< 18 hrs	multiple	No	No	No	No	Yes	No	Male	Normal	Term baby	No	< 24 hrs	< 7	< 7	Stage 1	Yes	Yes	Yes	Yes	Yes	No	Yes	No seizure	>60 b/m	100-160 b/m	36.5-37.5 oc	No	No	No	No	No	No	No	Two third	No	No	BMV only	Yes, Direct O2	Yes	No
281	20-34 years	Addis Ababa	primiparious	Yes	INborn	C/S	Spontanious	Normal	< 18 hrs	singlton	Yes	No	No	No	No	No	Male	Normal	Term baby	No	< 24 hrs	< 7	>= 7	Stage 2	Yes	Yes	Yes	Yes	Yes	No	Yes	No seizure	>60 b/m	> 160 b/m	36.5-37.5 oc	No	No	No	No	No	No	No	Two third	No	No	BMV only	Yes, CPAP	No	No
282	20-34 years	Addis Ababa	multiparious	Yes	INborn	SVD	Spontanious	Preciptated	< 18 hrs	singlton	No	No	No	No	No	No	Female	Normal	Term baby	No	< 24 hrs	< 7	< 7	Stage 3	Yes	Yes	Yes	Yes	Yes	No	Yes	No seizure	30-60 b/m	100-160 b/m	36.5-37.5 oc	No	No	No	Yes	No	No	Yes	Two third	No	No	BMV only	Yes, Direct O2	Yes	No
283	20-34 years	Addis Ababa	primiparious	Yes	INborn	C/S	Spontanious	Preciptated	< 18 hrs	singlton	Yes	No	No	No	No	No	Female	Normal	Term baby	Yes	< 24 hrs	< 7	>= 7	Stage 2	No	Yes	Yes	No	Yes	No	No	No seizure	30-60 b/m	> 160 b/m	36.5-37.5 oc	No	No	No	No	No	No	No	Two third	No	No	No	No	Yes	No
284	20-34 years	Addis Ababa	primiparious	Yes	INborn	C/S	Spontanious	Normal	< 18 hrs	singlton	Yes	No	No	No	No	No	Female	Lowbirth weight	Term baby	Yes	< 24 hrs	< 7	>= 7	Stage 1	No	No	Yes	Yes	Yes	No	Yes	No seizure	>60 b/m	100-160 b/m	36.5-37.5 oc	No	No	No	No	No	No	No	Two third	No	No	No	No	Yes	No
285	20-34 years	Addis Ababa	primiparious	Yes	INborn	C/S	Without labor	Normal	< 18 hrs	singlton	No	No	Yes	No	Yes	No	Male	Lowbirth weight	Preterm baby	Yes	< 24 hrs	< 7	< 7	Stage 3	Yes	Yes	Yes	Yes	Yes	No	No	No seizure	<30 b/m	100-160 b/m	36.5-37.5 oc	No	No	No	No	No	No	No	Two third	No	Yes	BMV+ CC + Adrenalin	Yes, CPAP	Yes	No
286	20-34 years	Addis Ababa	primiparious	Yes	INborn	SVD	Induced	Normal	< 18 hrs	singlton	No	No	No	Yes	Yes	No	Female	Lowbirth weight	Preterm baby	No	< 24 hrs	< 7	< 7	Stage 3	Yes	Yes	Yes	Yes	Yes	No	No	No seizure	30-60 b/m	100-160 b/m	36.5-37.5 oc	Yes	No	No	No	No	Yes	No	Two third	No	Yes	BMV only	Yes, CPAP	Yes	No
287	20-34 years	Addis Ababa	multiparious	Yes	INborn	SVD	Spontanious	Normal	< 18 hrs	singlton	No	No	No	No	No	No	Female	Normal	Postterm	No	< 24 hrs	< 7	< 7	Stage 2	No	Yes	Yes	Yes	Yes	No	No	No seizure	>60 b/m	100-160 b/m	36.5-37.5 oc	No	No	No	No	No	No	No	Two third	No	No	BMV only	Yes, Direct O2	Yes	No
288	20-34 years	Addis Ababa	multiparious	Yes	INborn	C/S	Spontanious	Normal	< 18 hrs	multiple	No	Yes	No	No	No	No	Female	Normal	Term baby	No	< 24 hrs	< 7	>= 7	Stage 1	No	No	Yes	Yes	Yes	No	No	No seizure	>60 b/m	100-160 b/m	36.5-37.5 oc	No	No	No	No	No	No	No	Two third	No	No	BMV only	Yes, Direct O2	Yes	No
289	20-34 years	Addis Ababa	primiparious	Yes	Outborn	C/S	Spontanious	Normal	< 18 hrs	singlton	Yes	No	No	No	No	No	Male	Lowbirth weight	Term baby	No	< 24 hrs	< 7	>= 7	Stage 2	No	No	No	No	Yes	No	Yes	No seizure	>60 b/m	100-160 b/m	36.5-37.5 oc	No	No	No	No	No	No	No	Two third	No	No	BMV only	Yes, Direct O2	Yes	No
290	20-34 years	Addis Ababa	multiparious	Yes	INborn	C/S	Spontanious	Normal	< 18 hrs	singlton	No	No	No	No	Yes	No	Male	Normal	Preterm baby	No	< 24 hrs	< 7	>= 7	Stage 2	Yes	Yes	Yes	No	Yes	No	No	No seizure	>60 b/m	100-160 b/m	36.5-37.5 oc	No	No	No	No	No	No	No	Two third	No	No	BMV only	Yes, Direct O2	Yes	No
291	20-34 years	Addis Ababa	primiparious	Yes	Outborn	SVD	Spontanious	Normal	< 18 hrs	singlton	No	No	No	No	No	No	Male	Normal	Term baby	No	< 24 hrs	< 7	< 7	Stage 1	No	No	No	No	Yes	No	No	No seizure	30-60 b/m	100-160 b/m	36.5-37.5 oc	No	No	No	No	No	No	No	Two third	No	No	BMV only	Yes, Direct O2	No	No
292	20-34 years	Addis Ababa	multiparious	Yes	INborn	SVD	Spontanious	Preciptated	< 18 hrs	singlton	No	No	No	No	No	No	Female	Normal	Term baby	No	< 24 hrs	< 7	< 7	Stage 2	Yes	Yes	Yes	No	Yes	No	No	No seizure	<30 b/m	100-160 b/m	36.5-37.5 oc	No	No	No	No	No	No	No	Two third	No	Yes	BMV only	Yes, Direct O2	Yes	No
293	20-34 years	Addis Ababa	multiparious	Yes	Outborn	SVD	Spontanious	Normal	< 18 hrs	singlton	No	No	No	No	No	No	Male	Normal	Term baby	Yes	< 24 hrs	>= 7	< 7	Stage 2	No	No	Yes	Yes	Yes	No	No	Yes, after 24 hrs	>60 b/m	100-160 b/m	36.5-37.5 oc	No	No	No	No	Yes	No	No	Two third	Yes	No	No	Yes, Direct O2	Yes	No
294	20-34 years	Addis Ababa	primiparious	Yes	Outborn	SVD	Spontanious	Normal	< 18 hrs	singlton	No	No	No	No	No	No	Male	Lowbirth weight	Term baby	No	< 24 hrs	< 7	< 7	Stage 2	Yes	Yes	Yes	Yes	Yes	No	No	No seizure	30-60 b/m	100-160 b/m	36.5-37.5 oc	No	No	No	No	No	No	No	Total fluid	No	No	BMV only	Yes, CPAP	No	No
295	20-34 years	Addis Ababa	multiparious	No	INborn	C/S	Without labor	Normal	< 18 hrs	singlton	No	No	No	No	Yes	No	Female	Lowbirth weight	Preterm baby	Yes	< 24 hrs	< 7	< 7	Stage 2	Yes	Yes	Yes	No	Yes	No	No	No seizure	>60 b/m	100-160 b/m	36.5-37.5 oc	No	No	No	No	No	No	No	Two third	No	No	No	Yes, Direct O2	Yes	No
296	20-34 years	Addis Ababa	primiparious	Yes	Outborn	SVD	Spontanious	Normal	< 18 hrs	singlton	No	No	No	No	No	No	Male	Normal	Term baby	Yes	< 24 hrs	< 7	>= 7	Stage 2	No	Yes	Yes	Yes	Yes	No	No	No seizure	>60 b/m	100-160 b/m	36.5-37.5 oc	No	No	No	No	No	No	No	Two third	No	No	No	Yes, Direct O2	No	No
297	20-34 years	Addis Ababa	primiparious	Yes	INborn	C/S	Spontanious	Normal	< 18 hrs	singlton	Yes	No	No	No	No	No	Male	Lowbirth weight	Term baby	No	< 24 hrs	< 7	< 7	Stage 3	Yes	Yes	Yes	Yes	Yes	Yes	Yes	No seizure	>60 b/m	100-160 b/m	36.5-37.5 oc	No	No	No	No	No	No	No	Total fluid	No	No	BMV only	Yes, CPAP	Yes	No
298	20-34 years	Addis Ababa	primiparious	Yes	INborn	C/S	Spontanious	Normal	< 18 hrs	singlton	Yes	No	No	No	No	No	Female	Normal	Term baby	No	< 24 hrs	< 7	< 7	Stage 3	Yes	Yes	Yes	Yes	Yes	No	Yes	No seizure	<30 b/m	100-160 b/m	36.5-37.5 oc	No	No	No	No	No	No	No	Two third	No	No	BMV only	Yes, CPAP	Yes	No
299	20-34 years	Addis Ababa	primiparious	Yes	INborn	AVD	Induced	Normal	< 18 hrs	singlton	No	No	No	No	Yes	No	Female	Normal	Term baby	No	< 24 hrs	< 7	< 7	Stage 2	No	Yes	Yes	Yes	Yes	No	No	No seizure	30-60 b/m	100-160 b/m	36.5-37.5 oc	No	No	No	No	No	No	No	Total fluid	No	No	BMV only	Yes, Direct O2	No	No
300	>35 years	Addis Ababa	multiparious	Yes	INborn	C/S	Spontanious	Normal	< 18 hrs	singlton	Yes	No	No	No	No	No	Female	Lowbirth weight	Term baby	Yes	< 24 hrs	< 7	< 7	Stage 1	No	Yes	Yes	No	Yes	No	Yes	No seizure	>60 b/m	100-160 b/m	36.5-37.5 oc	No	No	Yes	No	No	No	No	Two third	No	No	No	Yes, CPAP	No	No
301	20-34 years	Addis Ababa	primiparious	Yes	INborn	AVD	Spontanious	Normal	< 18 hrs	singlton	No	No	No	No	Yes	Yes	Male	Normal	Term baby	No	< 24 hrs	< 7	< 7	Stage 3	Yes	Yes	Yes	No	Yes	No	No	No seizure	<30 b/m	100-160 b/m	36.5-37.5 oc	No	No	No	No	No	No	No	Two third	No	No	BMV only	Yes, CPAP	Yes	No
302	20-34 years	Addis Ababa	primiparious	Yes	Outborn	SVD	Spontanious	Preciptated	< 18 hrs	singlton	No	No	No	No	No	No	Male	Normal	Term baby	No	< 24 hrs	< 7	>= 7	Stage 2	Yes	Yes	Yes	No	Yes	No	No	Yes, after 24 hrs	>60 b/m	100-160 b/m	36.5-37.5 oc	Yes	No	No	No	Yes	No	No	Total fluid	Yes	No	BMV only	Yes, Direct O2	Yes	No
303	20-34 years	Addis Ababa	primiparious	Yes	Outborn	SVD	Spontanious	Normal	< 18 hrs	singlton	No	No	No	No	No	No	Male	Normal	Term baby	No	< 24 hrs	< 7	< 7	Stage 3	Yes	Yes	Yes	Yes	No	No	No	No seizure	>60 b/m	100-160 b/m	< 36.5 oc	No	No	Yes	No	Yes	No	No	Two third	Yes	No	BMV only	Yes, Direct O2	Yes	No
304	20-34 years	Addis Ababa	primiparious	Yes	Outborn	AVD	Spontanious	Normal	< 18 hrs	singlton	No	No	No	No	No	No	Male	Normal	Term baby	No	< 24 hrs	< 7	< 7	Stage 2	Yes	Yes	Yes	No	No	No	No	Yes, after 24 hrs	>60 b/m	> 160 b/m	< 36.5 oc	No	No	No	No	No	No	No	Two third	Yes	No	BMV only	Yes, Direct O2	Yes	No
305	20-34 years	Addis Ababa	multiparious	Yes	Outborn	SVD	Spontanious	Normal	< 18 hrs	singlton	No	No	No	No	No	No	Male	Normal	Term baby	Yes	< 24 hrs	< 7	< 7	Stage 1	No	No	Yes	Yes	Yes	No	No	No seizure	>60 b/m	100-160 b/m	36.5-37.5 oc	No	No	No	No	No	No	No	Total fluid	No	No	No	Yes, Direct O2	No	No
306	20-34 years	Addis Ababa	primiparious	Yes	INborn	SVD	Induced	Normal	< 18 hrs	singlton	No	No	No	No	Yes	No	Female	Lowbirth weight	Preterm baby	No	< 24 hrs	< 7	< 7	Stage 3	Yes	Yes	Yes	No	Yes	No	No	No seizure	<30 b/m	< 100 b/m	36.5-37.5 oc	No	No	No	No	No	No	No	Two third	No	Yes	BMV only	Yes, Direct O2	Yes	No
307	20-34 years	Addis Ababa	primiparious	Yes	INborn	C/S	Spontanious	Normal	< 18 hrs	singlton	Yes	No	No	No	No	Yes	Male	Lowbirth weight	Preterm baby	No	< 24 hrs	< 7	< 7	Stage 2	Yes	Yes	Yes	Yes	Yes	No	No	Yes, after 24 hrs	>60 b/m	100-160 b/m	36.5-37.5 oc	No	No	No	No	No	No	No	Two third	Yes	No	BMV only	Yes, CPAP	Yes	No
308	20-34 years	Addis Ababa	multiparious	Yes	Outborn	SVD	Spontanious	Normal	< 18 hrs	singlton	No	No	No	No	No	No	Male	Normal	Postterm	Yes	< 24 hrs	< 7	>= 7	Stage 1	No	Yes	Yes	Yes	No	No	No	No seizure	30-60 b/m	100-160 b/m	< 36.5 oc	No	No	No	No	Yes	No	No	Two third	Yes	No	No	Yes, Direct O2	No	No
309	20-34 years	Addis Ababa	primiparious	Yes	Outborn	SVD	Spontanious	Normal	< 18 hrs	singlton	No	No	No	No	No	No	Male	Normal	Term baby	Yes	< 24 hrs	>= 7	>= 7	Stage 1	Yes	No	No	Yes	Yes	No	Yes	No seizure	>60 b/m	100-160 b/m	36.5-37.5 oc	No	No	No	No	No	No	No	Two third	No	No	No	Yes, Direct O2	No	No
310	20-34 years	Addis Ababa	multiparious	Yes	INborn	SVD	Induced	Normal	< 18 hrs	singlton	No	No	No	No	No	No	Female	Normal	Term baby	No	< 24 hrs	< 7	< 7	Stage 1	Yes	Yes	Yes	No	Yes	No	No	Yes, after 24 hrs	30-60 b/m	100-160 b/m	36.5-37.5 oc	No	No	No	No	Yes	No	No	Two third	Yes	No	BMV only	Yes, Direct O2	Yes	No
311	20-34 years	Addis Ababa	multiparious	Yes	INborn	C/S	Spontanious	Normal	< 18 hrs	singlton	Yes	No	No	No	No	No	Female	Normal	Term baby	Yes	< 24 hrs	< 7	< 7	Stage 2	Yes	Yes	Yes	No	Yes	No	No	Yes, after 24 hrs	30-60 b/m	100-160 b/m	36.5-37.5 oc	No	No	No	No	No	No	No	Two third	Yes	Yes	BMV only	No	Yes	No
312	20-34 years	Addis Ababa	multiparious	Yes	INborn	AVD	Spontanious	Normal	< 18 hrs	singlton	No	No	No	No	No	Yes	Male	Normal	Term baby	No	< 24 hrs	< 7	< 7	Stage 3	Yes	Yes	Yes	No	Yes	No	No	Yes, after 24 hrs	30-60 b/m	> 160 b/m	36.5-37.5 oc	No	No	No	No	No	No	No	Two third	Yes	No	BMV only	Yes, Direct O2	Yes	No
313	20-34 years	Addis Ababa	primiparious	Yes	Outborn	AVD	Spontanious	Normal	> 18hrs	singlton	Yes	No	No	No	No	No	Male	Normal	Term baby	No	< 24 hrs	< 7	< 7	Stage 2	Yes	Yes	Yes	Yes	No	No	Yes	No seizure	>60 b/m	> 160 b/m	< 36.5 oc	No	No	No	No	No	No	No	Two third	Yes	No	BMV only	Yes, Direct O2	Yes	No
314	20-34 years	Addis Ababa	multiparious	Yes	Outborn	SVD	Spontanious	Normal	< 18 hrs	singlton	No	No	No	No	No	No	Male	Normal	Term baby	No	< 24 hrs	< 7	< 7	Stage 2	No	No	Yes	Yes	Yes	No	Yes	Yes, after 24 hrs	>60 b/m	100-160 b/m	36.5-37.5 oc	No	No	No	No	No	No	No	Total fluid	Yes	No	BMV only	Yes, Direct O2	Yes	No
315	20-34 years	Addis Ababa	primiparious	Yes	Outborn	SVD	Spontanious	Normal	< 18 hrs	singlton	No	No	No	Yes	No	No	Male	Normal	Term baby	No	< 24 hrs	< 7	< 7	Stage 2	Yes	Yes	Yes	Yes	Yes	No	Yes	Yes, after 24 hrs	>60 b/m	100-160 b/m	36.5-37.5 oc	No	No	No	No	Yes	No	No	Two third	No	No	BMV+ CC + Adrenalin	Yes, Direct O2	Yes	No
316	>35 years	Addis Ababa	primiparious	Yes	Outborn	AVD	Spontanious	Normal	< 18 hrs	singlton	Yes	No	No	Yes	No	No	Male	Normal	Term baby	No	< 24 hrs	< 7	>= 7	Stage 2	No	Yes	Yes	Yes	Yes	No	Yes	Yes, after 24 hrs	>60 b/m	100-160 b/m	36.5-37.5 oc	No	No	No	No	No	No	No	Two third	Yes	No	No	Yes, Direct O2	Yes	No
317	20-34 years	Addis Ababa	primiparious	Yes	Outborn	AVD	Spontanious	Normal	< 18 hrs	singlton	No	No	No	No	No	No	Male	Normal	Term baby	Yes	< 24 hrs	< 7	< 7	Stage 2	Yes	Yes	Yes	Yes	No	No	No	Yes, after 24 hrs	>60 b/m	100-160 b/m	< 36.5 oc	No	Yes	No	No	No	No	No	Two third	Yes	No	BMV only	Yes, Direct O2	No	No
318	< 20 years	Addis Ababa	primiparious	Yes	Outborn	SVD	Spontanious	Normal	< 18 hrs	singlton	No	No	No	No	No	No	Male	Normal	Term baby	Yes	< 24 hrs	< 7	>= 7	Stage 1	Yes	No	No	No	Yes	No	No	No seizure	>60 b/m	100-160 b/m	36.5-37.5 oc	No	No	No	No	No	No	No	Two third	No	No	BMV only	Yes, Direct O2	Yes	No
319	20-34 years	Addis Ababa	primiparious	Yes	INborn	C/S	Without labor	Normal	< 18 hrs	singlton	No	No	No	No	No	Yes	Male	Lowbirth weight	Term baby	No	< 24 hrs	< 7	>= 7	Stage 2	No	No	Yes	Yes	No	No	No	No seizure	>60 b/m	100-160 b/m	< 36.5 oc	Yes	No	No	No	No	No	No	Two third	No	No	BMV only	Yes, Direct O2	No	No
320	20-34 years	Addis Ababa	primiparious	Yes	INborn	C/S	Spontanious	Normal	< 18 hrs	singlton	Yes	No	No	No	Yes	Yes	Female	Lowbirth weight	Preterm baby	No	< 24 hrs	< 7	< 7	Stage 2	Yes	Yes	Yes	Yes	Yes	No	No	No seizure	30-60 b/m	100-160 b/m	36.5-37.5 oc	No	No	No	No	No	No	No	Two third	No	No	BMV only	Yes, CPAP	Yes	No
321	20-34 years	Addis Ababa	multiparious	Yes	Outborn	SVD	Spontanious	Prolonged	< 18 hrs	singlton	No	No	No	No	No	No	Male	Normal	Term baby	No	< 24 hrs	< 7	< 7	Stage 2	No	Yes	Yes	No	No	No	No	No seizure	30-60 b/m	100-160 b/m	< 36.5 oc	No	No	No	No	No	No	No	Two third	No	No	BMV only	Yes, Direct O2	Yes	No
322	20-34 years	Addis Ababa	primiparious	Yes	Outborn	SVD	Spontanious	Normal	< 18 hrs	singlton	No	No	No	No	No	No	Male	Normal	Term baby	Yes	< 24 hrs	>= 7	>= 7	Stage 1	No	No	Yes	No	Yes	No	Yes	Yes, after 24 hrs	>60 b/m	100-160 b/m	36.5-37.5 oc	No	Yes	No	No	No	No	No	Two third	Yes	No	BMV only	Yes, Direct O2	Yes	No
323	20-34 years	Addis Ababa	primiparious	Yes	Outborn	SVD	Spontanious	Normal	< 18 hrs	singlton	No	No	No	No	No	No	Male	Normal	Term baby	No	< 24 hrs	< 7	< 7	Stage 1	No	No	No	No	No	No	No	No seizure	30-60 b/m	> 160 b/m	< 36.5 oc	No	No	No	No	No	No	No	Two third	No	No	BMV only	Yes, Direct O2	No	No
324	20-34 years	Addis Ababa	primiparious	Yes	INborn	AVD	Spontanious	Normal	> 18hrs	singlton	No	No	No	No	No	No	Male	Big baby	Postterm	No	< 24 hrs	< 7	< 7	Stage 3	Yes	Yes	Yes	Yes	Yes	Yes	Yes	No seizure	<30 b/m	100-160 b/m	36.5-37.5 oc	No	No	No	No	No	No	No	Two third	No	No	BMV only	Yes, Direct O2	Yes	No
325	20-34 years	Addis Ababa	primiparious	Yes	INborn	SVD	Spontanious	Normal	< 18 hrs	singlton	No	No	No	No	No	No	Male	Normal	Postterm	No	< 24 hrs	< 7	< 7	Stage 1	No	No	Yes	Yes	Yes	No	No	Yes, after 24 hrs	>60 b/m	100-160 b/m	36.5-37.5 oc	No	No	No	No	Yes	No	No	Two third	Yes	No	BMV only	Yes, Direct O2	Yes	No
326	20-34 years	Addis Ababa	primiparious	Yes	Outborn	AVD	Spontanious	Normal	< 18 hrs	singlton	No	No	No	No	No	No	Male	Normal	Term baby	No	< 24 hrs	< 7	< 7	Stage 2	Yes	No	No	No	Yes	No	No	yes, before 24 hrs	30-60 b/m	100-160 b/m	36.5-37.5 oc	No	No	No	No	No	No	No	Two third	Yes	No	BMV only	Yes, Direct O2	Yes	Yes
327	20-34 years	Out of Addis	primiparious	Yes	Outborn	SVD	Spontanious	Preciptated	< 18 hrs	singlton	No	No	No	No	No	No	Male	Normal	Term baby	No	< 24 hrs	< 7	< 7	Stage 3	Yes	Yes	Yes	No	Yes	No	No	No seizure	<30 b/m	100-160 b/m	36.5-37.5 oc	No	No	No	No	No	No	No	Two third	No	Yes	BMV only	Yes, CPAP	Yes	No
328	20-34 years	Out of Addis	primiparious	Yes	Outborn	SVD	Spontanious	Normal	< 18 hrs	singlton	No	No	No	No	No	No	Male	Normal	Term baby	No	< 24 hrs	< 7	>= 7	Stage 2	No	Yes	Yes	No	Yes	No	No	No seizure	>60 b/m	> 160 b/m	36.5-37.5 oc	No	No	No	No	No	No	No	Two third	No	Yes	BMV only	Yes, Direct O2	Yes	No
329	20-34 years	Out of Addis	primiparious	Yes	Outborn	SVD	Spontanious	Normal	< 18 hrs	singlton	No	No	No	No	No	No	Female	Normal	Term baby	No	< 24 hrs	< 7	>= 7	Stage 2	Yes	Yes	Yes	No	Yes	No	Yes	No seizure	30-60 b/m	100-160 b/m	36.5-37.5 oc	No	No	Yes	No	Yes	No	No	Two third	Yes	Yes	BMV only	Yes, Direct O2	Yes	No
330	20-34 years	Out of Addis	multiparious	Yes	Outborn	SVD	Spontanious	Normal	< 18 hrs	singlton	No	No	No	No	No	No	Male	Normal	Term baby	No	24 -72 hrs	< 7	< 7	Stage 3	Yes	Yes	Yes	Yes	No	No	No	No seizure	30-60 b/m	100-160 b/m	< 36.5 oc	No	No	No	No	No	No	No	Two third	Yes	Yes	BMV only	Yes, Direct O2	Yes	No
331	< 20 years	Out of Addis	primiparious	Yes	Outborn	SVD	Spontanious	Normal	< 18 hrs	singlton	No	No	No	No	No	No	Male	Lowbirth weight	Term baby	No	< 24 hrs	< 7	< 7	Stage 1	Yes	No	Yes	Yes	Yes	No	No	No seizure	30-60 b/m	100-160 b/m	36.5-37.5 oc	No	No	No	No	No	No	No	Two third	No	Yes	BMV only	Yes, Direct O2	Yes	No
332	>35 years	Out of Addis	primiparious	Yes	Outborn	C/S	Spontanious	Normal	< 18 hrs	singlton	Yes	No	No	No	No	No	Female	Normal	Postterm	No	< 24 hrs	< 7	< 7	Stage 2	Yes	No	No	Yes	No	No	Yes	Yes, after 24 hrs	30-60 b/m	100-160 b/m	< 36.5 oc	No	No	Yes	No	No	No	No	Two third	Yes	Yes	BMV only	Yes, Direct O2	Yes	No
333	>35 years	Out of Addis	multiparious	No	Outborn	SVD	Spontanious	Normal	< 18 hrs	singlton	No	No	No	No	No	No	Male	Normal	Term baby	No	< 24 hrs	< 7	>= 7	Stage 2	Yes	No	Yes	No	Yes	No	No	Yes, after 24 hrs	30-60 b/m	100-160 b/m	36.5-37.5 oc	No	No	No	No	No	No	No	Total fluid	Yes	Yes	No	Yes, Direct O2	Yes	No
334	20-34 years	Out of Addis	primiparious	Yes	INborn	SVD	Spontanious	Normal	< 18 hrs	singlton	No	No	No	No	No	No	Male	Normal	Term baby	No	< 24 hrs	< 7	< 7	Stage 3	Yes	Yes	Yes	No	Yes	No	No	No seizure	<30 b/m	100-160 b/m	36.5-37.5 oc	No	No	No	No	No	No	No	Two third	No	Yes	BMV only	Yes, Direct O2	Yes	No
335	20-34 years	Addis Ababa	multiparious	Yes	Outborn	SVD	Spontanious	Normal	< 18 hrs	singlton	No	No	No	No	No	No	Male	Normal	Term baby	No	< 24 hrs	< 7	< 7	Stage 1	No	No	No	No	Yes	No	No	yes, before 24 hrs	30-60 b/m	100-160 b/m	36.5-37.5 oc	No	No	No	No	No	No	No	Total fluid	Yes	No	BMV only	Yes, Direct O2	Yes	Yes
336	20-34 years	Addis Ababa	primiparious	Yes	INborn	C/S	Spontanious	Normal	> 18hrs	singlton	Yes	No	No	No	No	No	Female	Normal	Term baby	Yes	< 24 hrs	< 7	< 7	Stage 1	Yes	No	No	Yes	No	No	Yes	No seizure	>60 b/m	100-160 b/m	36.5-37.5 oc	No	No	No	No	No	No	No	Two third	No	No	No	Yes, Direct O2	Yes	No
337	20-34 years	Addis Ababa	primiparious	Yes	Outborn	AVD	Spontanious	Normal	< 18 hrs	singlton	No	No	No	No	No	No	Female	Lowbirth weight	Postterm	No	< 24 hrs	< 7	< 7	Stage 2	No	No	No	Yes	Yes	No	Yes	No seizure	30-60 b/m	100-160 b/m	36.5-37.5 oc	No	No	No	No	No	No	No	Total fluid	No	No	BMV only	Yes, Direct O2	Yes	No
338	20-34 years	Addis Ababa	multiparious	Yes	Outborn	SVD	Spontanious	Normal	< 18 hrs	singlton	No	No	No	No	No	No	Male	Normal	Preterm baby	No	< 24 hrs	< 7	< 7	Stage 2	Yes	Yes	Yes	No	No	No	No	No seizure	30-60 b/m	100-160 b/m	< 36.5 oc	No	No	No	No	No	No	No	Two third	No	No	BMV only	Yes, Direct O2	No	No
339	20-34 years	Addis Ababa	multiparious	Yes	INborn	C/S	Spontanious	Normal	< 18 hrs	singlton	Yes	No	No	No	No	No	Male	Normal	Term baby	No	< 24 hrs	< 7	< 7	Stage 3	Yes	Yes	Yes	No	Yes	No	Yes	No seizure	30-60 b/m	> 160 b/m	36.5-37.5 oc	No	No	No	No	No	No	No	Two third	No	No	BMV only	Yes, Direct O2	No	No
340	20-34 years	Addis Ababa	primiparious	Yes	Outborn	SVD	Spontanious	Normal	> 18hrs	singlton	No	No	No	No	No	No	Male	Lowbirth weight	Preterm baby	No	24 -72 hrs	< 7	< 7	Stage 2	Yes	Yes	Yes	No	No	No	No	No seizure	30-60 b/m	100-160 b/m	< 36.5 oc	No	No	No	No	No	No	No	Two third	No	No	BMV only	Yes, Direct O2	Yes	No
341	20-34 years	Addis Ababa	multiparious	Yes	Outborn	SVD	Spontanious	Normal	< 18 hrs	singlton	No	No	No	No	No	No	Female	Normal	Term baby	No	< 24 hrs	< 7	>= 7	Stage 2	Yes	Yes	Yes	Yes	No	No	No	No seizure	>60 b/m	100-160 b/m	< 36.5 oc	No	No	No	No	No	No	No	Two third	No	No	BMV only	Yes, CPAP	No	No
342	20-34 years	Addis Ababa	primiparious	Yes	INborn	AVD	Spontanious	Normal	< 18 hrs	singlton	Yes	No	No	No	No	No	Female	Normal	Preterm baby	Yes	< 24 hrs	< 7	< 7	Stage 2	Yes	Yes	Yes	No	Yes	No	No	No seizure	30-60 b/m	> 160 b/m	36.5-37.5 oc	No	No	No	No	No	No	No	Two third	No	No	BMV only	Yes, Direct O2	Yes	No
343	20-34 years	Out of Addis	primiparious	Yes	Outborn	SVD	Spontanious	Normal	< 18 hrs	singlton	No	No	No	No	No	No	Female	Big baby	Term baby	No	24 -72 hrs	< 7	< 7	Stage 2	Yes	No	Yes	Yes	Yes	No	No	yes, before 24 hrs	>60 b/m	> 160 b/m	36.5-37.5 oc	No	No	No	No	No	No	No	Total fluid	Yes	No	BMV only	Yes, Direct O2	Yes	Yes
344	20-34 years	Out of Addis	multiparious	Yes	Outborn	SVD	Spontanious	Normal	< 18 hrs	singlton	No	No	No	No	No	No	Female	Normal	Term baby	No	>72 hrs	< 7	>= 7	Stage 2	Yes	Yes	Yes	No	No	No	No	No seizure	30-60 b/m	100-160 b/m	> 37.5 oc	No	No	Yes	No	Yes	No	No	Total fluid	Yes	No	BMV only	Yes, Direct O2	Yes	No
345	20-34 years	Addis Ababa	primiparious	Yes	INborn	C/S	Induced	Normal	< 18 hrs	singlton	Yes	No	No	No	Yes	No	Female	Lowbirth weight	Postterm	No	< 24 hrs	< 7	< 7	Stage 2	Yes	Yes	Yes	No	Yes	No	No	No seizure	30-60 b/m	< 100 b/m	36.5-37.5 oc	No	No	No	No	No	No	No	Two third	Yes	No	BMV only	Yes, Direct O2	Yes	No
346	>35 years	Addis Ababa	multiparious	Yes	INborn	SVD	Spontanious	Normal	< 18 hrs	singlton	No	No	No	No	No	No	Female	Lowbirth weight	Term baby	No	< 24 hrs	< 7	< 7	Stage 2	Yes	Yes	Yes	Yes	Yes	No	Yes	No seizure	30-60 b/m	100-160 b/m	36.5-37.5 oc	No	No	No	No	No	No	No	Two third	No	No	BMV only	Yes, Direct O2	Yes	No
347	20-34 years	Addis Ababa	multiparious	Yes	Outborn	SVD	Spontanious	Normal	< 18 hrs	singlton	No	No	No	No	No	No	Female	Normal	Term baby	Yes	< 24 hrs	< 7	< 7	Stage 1	No	No	No	No	Yes	No	No	No seizure	30-60 b/m	100-160 b/m	36.5-37.5 oc	No	No	No	No	No	No	No	No	No	No	No	Yes, Direct O2	No	No
348	20-34 years	Addis Ababa	primiparious	Yes	INborn	AVD	Spontanious	Normal	< 18 hrs	singlton	No	No	No	No	No	No	Female	Normal	Term baby	Yes	< 24 hrs	< 7	< 7	Stage 1	No	No	Yes	Yes	Yes	No	Yes	No seizure	>60 b/m	100-160 b/m	36.5-37.5 oc	No	No	No	No	No	No	No	Two third	No	No	No	No	No	No
349	20-34 years	Addis Ababa	primiparious	Yes	INborn	C/S	Spontanious	Preciptated	< 18 hrs	singlton	No	No	No	No	No	No	Male	Normal	Term baby	No	< 24 hrs	< 7	< 7	Stage 2	No	No	Yes	No	Yes	No	Yes	No seizure	>60 b/m	100-160 b/m	36.5-37.5 oc	No	No	No	No	No	No	No	Two third	No	No	BMV only	Yes, Direct O2	Yes	No
350	20-34 years	Addis Ababa	primiparious	Yes	INborn	C/S	Induced	Normal	< 18 hrs	singlton	No	No	No	No	No	No	Male	Normal	Term baby	No	< 24 hrs	< 7	< 7	Stage 3	Yes	Yes	Yes	No	Yes	No	No	No seizure	30-60 b/m	100-160 b/m	36.5-37.5 oc	No	No	No	No	No	No	No	Two third	No	No	BMV only	Yes, Direct O2	No	No
351	20-34 years	Addis Ababa	primiparious	Yes	INborn	AVD	Induced	Normal	< 18 hrs	singlton	Yes	No	No	Yes	No	No	Male	Normal	Term baby	No	< 24 hrs	< 7	>= 7	Stage 2	No	No	Yes	No	No	No	Yes	No seizure	30-60 b/m	> 160 b/m	< 36.5 oc	No	No	No	No	No	No	No	Two third	No	No	BMV only	Yes, Direct O2	Yes	No
352	20-34 years	Addis Ababa	primiparious	Yes	INborn	AVD	Spontanious	Normal	< 18 hrs	singlton	No	No	No	No	No	No	Male	Normal	Postterm	No	< 24 hrs	< 7	< 7	Stage 2	No	Yes	Yes	No	Yes	No	No	No seizure	30-60 b/m	> 160 b/m	36.5-37.5 oc	No	No	No	No	No	No	No	Two third	No	No	BMV only	Yes, Direct O2	Yes	No
353	20-34 years	Out of Addis	primiparious	Yes	INborn	SVD	Spontanious	Normal	< 18 hrs	singlton	No	No	No	No	No	No	Male	Normal	Term baby	No	< 24 hrs	< 7	< 7	Stage 1	No	No	Yes	No	No	No	No	No seizure	>60 b/m	100-160 b/m	< 36.5 oc	No	No	No	No	No	No	No	Two third	No	No	BMV only	Yes, Direct O2	No	No
354	20-34 years	Out of Addis	multiparious	Yes	INborn	C/S	Spontanious	Normal	< 18 hrs	singlton	No	No	No	No	No	No	Female	Lowbirth weight	Preterm baby	No	< 24 hrs	< 7	< 7	Stage 2	Yes	Yes	Yes	No	Yes	No	No	No seizure	>60 b/m	100-160 b/m	36.5-37.5 oc	No	No	No	No	No	No	No	Two third	No	No	BMV only	Yes, Direct O2	Yes	No
355	20-34 years	Out of Addis	primiparious	Yes	Outborn	SVD	Spontanious	Normal	< 18 hrs	singlton	No	No	No	No	No	No	Female	Normal	Term baby	No	< 24 hrs	< 7	< 7	Stage 2	No	No	Yes	No	Yes	No	No	yes, before 24 hrs	30-60 b/m	100-160 b/m	36.5-37.5 oc	No	No	No	No	No	No	No	Two third	No	No	BMV only	Yes, Direct O2	Yes	Yes
356	20-34 years	Out of Addis	primiparious	Yes	INborn	C/S	Spontanious	Normal	> 18hrs	singlton	No	No	No	No	No	No	Female	Lowbirth weight	Term baby	No	< 24 hrs	< 7	>= 7	Stage 2	Yes	Yes	Yes	No	Yes	No	Yes	No seizure	>60 b/m	> 160 b/m	36.5-37.5 oc	No	No	No	No	No	No	No	Two third	No	No	BMV only	Yes, Direct O2	Yes	No
357	20-34 years	Out of Addis	primiparious	Yes	INborn	C/S	Spontanious	Normal	< 18 hrs	singlton	No	No	No	No	No	No	Female	Lowbirth weight	Term baby	No	< 24 hrs	< 7	>= 7	Stage 1	No	No	Yes	No	Yes	No	No	No seizure	30-60 b/m	100-160 b/m	36.5-37.5 oc	No	No	No	No	No	No	No	No	No	No	BMV only	Yes, Direct O2	No	No
358	20-34 years	Addis Ababa	multiparious	Yes	INborn	C/S	Spontanious	Normal	< 18 hrs	singlton	No	No	No	No	No	No	Female	Lowbirth weight	Preterm baby	No	< 24 hrs	< 7	>= 7	Stage 2	Yes	Yes	Yes	Yes	Yes	No	No	No seizure	30-60 b/m	100-160 b/m	36.5-37.5 oc	No	No	No	No	No	No	No	Two third	No	No	BMV only	Yes, CPAP	Yes	No
359	20-34 years	Addis Ababa	multiparious	Yes	Outborn	SVD	Spontanious	Preciptated	< 18 hrs	singlton	No	No	No	No	No	No	Female	Normal	Term baby	No	< 24 hrs	< 7	< 7	Stage 2	No	Yes	Yes	No	Yes	Yes	No	No seizure	30-60 b/m	100-160 b/m	36.5-37.5 oc	No	No	No	No	No	No	No	Two third	No	No	BMV only	Yes, Direct O2	Yes	No
360	20-34 years	Out of Addis	primiparious	Yes	INborn	C/S	Without labor	Normal	< 18 hrs	singlton	No	No	No	No	No	No	Male	Lowbirth weight	Preterm baby	No	< 24 hrs	< 7	>= 7	Stage 2	Yes	Yes	Yes	No	No	No	No	No seizure	>60 b/m	> 160 b/m	< 36.5 oc	No	No	Yes	No	No	No	Yes	Two third	No	No	BMV only	Yes, CPAP	Yes	No
361	20-34 years	Out of Addis	primiparious	Yes	INborn	C/S	Spontanious	Normal	< 18 hrs	singlton	No	No	No	No	Yes	Yes	Male	Lowbirth weight	Preterm baby	No	< 24 hrs	< 7	>= 7	Stage 1	No	No	No	No	Yes	No	No	No seizure	>60 b/m	100-160 b/m	36.5-37.5 oc	No	No	No	No	No	No	No	Two third	No	No	BMV only	Yes, Direct O2	Yes	No
362	20-34 years	Out of Addis	multiparious	Yes	INborn	C/S	Spontanious	Normal	< 18 hrs	singlton	Yes	No	No	No	No	No	Female	Lowbirth weight	Preterm baby	No	< 24 hrs	< 7	< 7	Stage 2	Yes	Yes	Yes	No	Yes	No	No	No seizure	>60 b/m	100-160 b/m	36.5-37.5 oc	No	No	No	No	No	No	No	Two third	No	No	BMV only	Yes, Direct O2	Yes	No
363	< 20 years	Out of Addis	primiparious	Yes	Outborn	C/S	Spontanious	Normal	< 18 hrs	singlton	Yes	No	No	No	No	No	Female	Lowbirth weight	Preterm baby	No	>72 hrs	< 7	< 7	Stage 3	Yes	Yes	Yes	No	No	No	No	No seizure	30-60 b/m	100-160 b/m	< 36.5 oc	No	No	No	No	No	No	No	Two third	No	No	BMV only	Yes, Direct O2	Yes	No
364	20-34 years	Out of Addis	multiparious	Yes	INborn	SVD	Spontanious	Normal	< 18 hrs	singlton	No	No	No	No	No	No	Male	Normal	Term baby	No	< 24 hrs	< 7	< 7	Stage 1	Yes	Yes	Yes	Yes	No	No	Yes	No seizure	>60 b/m	100-160 b/m	36.5-37.5 oc	No	No	No	Yes	No	No	No	Two third	No	No	BMV only	Yes, Direct O2	Yes	No
365	< 20 years	Out of Addis	primiparious	Yes	INborn	AVD	Spontanious	Normal	< 18 hrs	singlton	No	No	No	No	No	No	Male	Normal	Preterm baby	No	< 24 hrs	< 7	< 7	Stage 1	No	No	Yes	No	Yes	No	Yes	No seizure	30-60 b/m	100-160 b/m	36.5-37.5 oc	No	No	No	No	No	No	No	Two third	No	No	BMV only	Yes, Direct O2	Yes	No
366	20-34 years	Out of Addis	primiparious	Yes	INborn	AVD	Spontanious	Normal	< 18 hrs	singlton	No	No	No	No	No	No	Female	Lowbirth weight	Term baby	No	< 24 hrs	< 7	< 7	Stage 2	Yes	Yes	Yes	Yes	Yes	No	Yes	No seizure	>60 b/m	100-160 b/m	36.5-37.5 oc	No	No	No	No	No	No	No	Total fluid	No	No	BMV only	Yes, Direct O2	No	No
367	20-34 years	Out of Addis	primiparious	Yes	INborn	C/S	Spontanious	Normal	< 18 hrs	singlton	No	No	No	No	No	No	Male	Normal	Term baby	No	< 24 hrs	< 7	< 7	Stage 3	Yes	Yes	Yes	No	Yes	No	No	No seizure	<30 b/m	100-160 b/m	36.5-37.5 oc	No	No	No	No	No	No	No	No	No	No	BMV+ CC + Adrenalin	Yes, Direct O2	No	No
368	20-34 years	Out of Addis	multiparious	Yes	Outborn	SVD	Spontanious	Preciptated	< 18 hrs	singlton	No	No	No	No	No	No	Female	Lowbirth weight	Term baby	Yes	>72 hrs	>= 7	>= 7	Stage 1	Yes	Yes	Yes	No	No	No	No	No seizure	>60 b/m	> 160 b/m	< 36.5 oc	No	No	No	No	No	No	No	No	No	No	No	Yes, Direct O2	No	No
369	20-34 years	Addis Ababa	primiparious	Yes	INborn	C/S	Spontanious	Normal	< 18 hrs	singlton	No	No	No	No	No	No	Male	Normal	Term baby	No	< 24 hrs	< 7	< 7	Stage 3	Yes	Yes	Yes	No	Yes	No	Yes	No seizure	>60 b/m	100-160 b/m	36.5-37.5 oc	No	No	No	No	No	No	No	Two third	Yes	No	BMV only	Yes, Direct O2	Yes	No
370	>35 years	Addis Ababa	multiparious	Yes	INborn	C/S	Spontanious	Normal	< 18 hrs	multiple	No	No	No	No	No	No	Male	Lowbirth weight	Preterm baby	No	< 24 hrs	< 7	< 7	Stage 2	Yes	Yes	Yes	Yes	Yes	No	No	No seizure	<30 b/m	< 100 b/m	36.5-37.5 oc	No	No	No	No	No	No	Yes	Two third	No	No	BMV+ CC + Adrenalin	Yes, CPAP	Yes	No
371	20-34 years	Addis Ababa	multiparious	Yes	Outborn	AVD	Spontanious	Normal	< 18 hrs	singlton	No	No	No	No	No	No	Female	Normal	Term baby	No	24 -72 hrs	< 7	< 7	Stage 1	Yes	Yes	Yes	No	Yes	No	Yes	No seizure	>60 b/m	100-160 b/m	36.5-37.5 oc	No	No	No	No	No	No	No	Two third	No	No	BMV only	Yes, Direct O2	No	No
372	20-34 years	Addis Ababa	primiparious	Yes	INborn	C/S	Without labor	Normal	< 18 hrs	singlton	Yes	No	No	No	No	No	Male	Lowbirth weight	Postterm	No	< 24 hrs	< 7	>= 7	Stage 1	No	No	No	No	Yes	No	Yes	No seizure	30-60 b/m	> 160 b/m	36.5-37.5 oc	No	No	No	No	No	No	No	Two third	No	No	BMV only	Yes, Direct O2	No	No
373	20-34 years	Addis Ababa	multiparious	Yes	INborn	SVD	Spontanious	Normal	< 18 hrs	singlton	No	No	No	No	No	No	Female	Normal	Postterm	No	< 24 hrs	< 7	< 7	Stage 3	Yes	Yes	Yes	No	Yes	No	Yes	No seizure	<30 b/m	< 100 b/m	36.5-37.5 oc	No	No	No	No	No	No	No	Two third	Yes	No	BMV only	Yes, Direct O2	Yes	No
374	20-34 years	Addis Ababa	primiparious	Yes	INborn	SVD	Spontanious	Normal	< 18 hrs	singlton	No	No	No	No	Yes	No	Male	Lowbirth weight	Preterm baby	No	< 24 hrs	< 7	< 7	Stage 2	Yes	Yes	Yes	No	No	No	No	yes, before 24 hrs	>60 b/m	> 160 b/m	< 36.5 oc	No	No	No	No	No	No	No	Two third	Yes	No	BMV only	Yes, Direct O2	Yes	Yes
375	20-34 years	Addis Ababa	primiparious	Yes	INborn	SVD	Spontanious	Normal	< 18 hrs	singlton	No	No	No	No	No	No	Female	Normal	Postterm	No	< 24 hrs	< 7	< 7	Stage 2	Yes	Yes	Yes	No	Yes	No	Yes	No seizure	<30 b/m	< 100 b/m	36.5-37.5 oc	No	No	No	No	Yes	No	No	Two third	Yes	No	BMV only	Yes, Direct O2	No	No
376	>35 years	Addis Ababa	multiparious	Yes	Outborn	C/S	Induced	Normal	< 18 hrs	singlton	No	No	No	No	No	No	Female	Normal	Term baby	Yes	< 24 hrs	>= 7	>= 7	Stage 1	Yes	Yes	Yes	No	Yes	No	Yes	No seizure	>60 b/m	100-160 b/m	36.5-37.5 oc	No	No	No	No	No	No	No	Two third	No	No	No	No	Yes	No
377	< 20 years	Out of Addis	primiparious	Yes	Outborn	SVD	Induced	Normal	< 18 hrs	singlton	No	No	No	No	No	No	Male	Normal	Term baby	No	24 -72 hrs	< 7	< 7	Stage 3	Yes	Yes	Yes	No	Yes	No	No	No seizure	<30 b/m	100-160 b/m	36.5-37.5 oc	No	No	No	No	No	No	No	Two third	No	No	BMV only	Yes, Direct O2	Yes	No
378	20-34 years	Out of Addis	multiparious	Yes	INborn	SVD	Spontanious	Normal	< 18 hrs	singlton	No	No	No	No	No	No	Male	Normal	Term baby	No	< 24 hrs	< 7	< 7	Stage 2	Yes	Yes	Yes	No	No	No	No	No seizure	30-60 b/m	100-160 b/m	< 36.5 oc	No	No	No	No	No	No	No	Two third	No	No	BMV only	Yes, Direct O2	Yes	No
379	20-34 years	Addis Ababa	primiparious	Yes	INborn	AVD	Induced	Normal	< 18 hrs	singlton	No	No	No	No	No	No	Male	Normal	Term baby	No	< 24 hrs	< 7	< 7	Stage 2	Yes	No	Yes	No	Yes	No	No	yes, before 24 hrs	>60 b/m	100-160 b/m	36.5-37.5 oc	No	No	No	No	No	No	No	Two third	Yes	No	BMV only	Yes, Direct O2	Yes	Yes
380	20-34 years	Addis Ababa	multiparious	Yes	INborn	SVD	Spontanious	Preciptated	< 18 hrs	singlton	No	No	No	No	No	No	Male	Big baby	Term baby	No	< 24 hrs	< 7	< 7	Stage 3	Yes	Yes	Yes	No	No	No	No	No seizure	>60 b/m	100-160 b/m	< 36.5 oc	No	No	No	No	Yes	No	No	Two third	No	No	BMV only	Yes, Direct O2	Yes	No
381	20-34 years	Addis Ababa	multiparious	Yes	INborn	SVD	Spontanious	Normal	< 18 hrs	singlton	No	No	No	No	No	No	Male	Normal	Term baby	No	< 24 hrs	< 7	< 7	Stage 2	Yes	Yes	Yes	Yes	No	No	Yes	yes, before 24 hrs	>60 b/m	> 160 b/m	> 37.5 oc	No	No	No	No	No	No	No	Two third	Yes	No	BMV only	Yes, Direct O2	Yes	Yes
382	20-34 years	Addis Ababa	primiparious	Yes	INborn	AVD	Spontanious	Normal	< 18 hrs	singlton	No	No	No	No	No	No	Female	Normal	Term baby	No	< 24 hrs	< 7	< 7	Stage 1	No	No	No	Yes	No	No	Yes	No seizure	>60 b/m	100-160 b/m	< 36.5 oc	No	No	No	No	No	No	No	Two third	No	No	BMV only	Yes, Direct O2	Yes	No
383	20-34 years	Addis Ababa	primiparious	Yes	INborn	C/S	Induced	Preciptated	< 18 hrs	singlton	Yes	No	Yes	No	No	No	Male	Normal	Term baby	No	< 24 hrs	< 7	< 7	Stage 2	Yes	Yes	Yes	No	Yes	No	No	No seizure	30-60 b/m	100-160 b/m	36.5-37.5 oc	Yes	No	No	No	No	No	No	Two third	No	No	BMV only	Yes, Direct O2	No	No
384	20-34 years	Out of Addis	multiparious	Yes	Outborn	SVD	Spontanious	Normal	< 18 hrs	singlton	No	No	No	No	No	No	Female	Normal	Term baby	Yes	>72 hrs	< 7	< 7	Stage 2	No	No	No	No	No	No	No	No seizure	>60 b/m	> 160 b/m	> 37.5 oc	No	No	No	No	No	No	No	Two third	Yes	No	BMV only	Yes, Direct O2	Yes	No
385	20-34 years	Out of Addis	multiparious	Yes	INborn	C/S	Without labor	Normal	< 18 hrs	multiple	No	No	No	No	No	No	Female	Lowbirth weight	Preterm baby	No	< 24 hrs	< 7	< 7	Stage 2	Yes	Yes	Yes	Yes	Yes	No	No	No seizure	<30 b/m	100-160 b/m	36.5-37.5 oc	No	No	No	No	No	No	No	Two third	No	No	BMV only	Yes, CPAP	Yes	No
386	>35 years	Addis Ababa	primiparious	Yes	Outborn	AVD	Spontanious	Normal	< 18 hrs	singlton	No	No	No	Yes	No	No	Male	Normal	Postterm	No	< 24 hrs	< 7	>= 7	Stage 2	No	No	Yes	Yes	Yes	No	Yes	No seizure	>60 b/m	100-160 b/m	36.5-37.5 oc	No	No	No	No	No	No	No	Two third	Yes	No	BMV only	Yes, Direct O2	Yes	No
387	20-34 years	Addis Ababa	primiparious	Yes	Outborn	AVD	Spontanious	Normal	< 18 hrs	singlton	No	No	No	No	No	No	Male	Normal	Term baby	No	< 24 hrs	< 7	>= 7	Stage 2	No	No	No	Yes	No	No	No	No seizure	>60 b/m	100-160 b/m	< 36.5 oc	No	No	No	No	No	No	No	Two third	No	No	BMV only	Yes, Direct O2	Yes	No
388	20-34 years	Addis Ababa	primiparious	Yes	INborn	SVD	Spontanious	Normal	< 18 hrs	singlton	No	No	No	No	No	No	Female	Normal	Term baby	Yes	< 24 hrs	< 7	< 7	Stage 1	No	Yes	No	Yes	Yes	No	Yes	yes, before 24 hrs	30-60 b/m	> 160 b/m	36.5-37.5 oc	No	No	No	No	Yes	No	No	Two third	Yes	No	No	Yes, Direct O2	Yes	Yes
389	20-34 years	Addis Ababa	primiparious	Yes	Outborn	SVD	Spontanious	Normal	> 18hrs	singlton	No	No	No	No	No	No	Male	Normal	Term baby	Yes	< 24 hrs	>= 7	>= 7	Stage 3	Yes	Yes	Yes	No	Yes	No	No	No seizure	30-60 b/m	100-160 b/m	36.5-37.5 oc	No	No	Yes	No	No	No	No	Two third	No	No	BMV only	Yes, Direct O2	Yes	No
390	< 20 years	Addis Ababa	primiparious	Yes	Outborn	SVD	Spontanious	Normal	< 18 hrs	singlton	No	No	No	No	No	No	Male	Normal	Term baby	No	< 24 hrs	< 7	>= 7	Stage 2	No	No	Yes	Yes	Yes	No	No	yes, before 24 hrs	>60 b/m	100-160 b/m	36.5-37.5 oc	No	No	No	No	No	No	No	Total fluid	No	No	BMV only	Yes, Direct O2	Yes	Yes
391	20-34 years	Addis Ababa	multiparious	Yes	INborn	C/S	Without labor	Normal	< 18 hrs	singlton	No	No	No	No	Yes	No	Female	Normal	Term baby	No	< 24 hrs	< 7	< 7	Stage 2	Yes	Yes	Yes	No	Yes	Yes	No	No seizure	30-60 b/m	100-160 b/m	36.5-37.5 oc	No	No	No	No	No	No	Yes	Two third	No	No	BMV only	Yes, Direct O2	Yes	No
392	20-34 years	Addis Ababa	multiparious	Yes	Outborn	SVD	Spontanious	Normal	< 18 hrs	singlton	No	No	No	No	No	No	Male	Lowbirth weight	Term baby	No	24 -72 hrs	< 7	>= 7	Stage 3	Yes	Yes	Yes	No	Yes	Yes	No	No seizure	30-60 b/m	> 160 b/m	36.5-37.5 oc	No	No	No	No	No	No	No	Total fluid	No	No	BMV only	Yes, CPAP	Yes	No
393	20-34 years	Addis Ababa	primiparious	Yes	INborn	SVD	Spontanious	Normal	< 18 hrs	singlton	No	No	No	No	No	No	Male	Normal	Term baby	No	< 24 hrs	< 7	>= 7	Stage 1	No	No	No	Yes	Yes	No	Yes	No seizure	>60 b/m	> 160 b/m	36.5-37.5 oc	No	No	No	Yes	No	No	No	Two third	No	No	BMV only	Yes, Direct O2	Yes	No
394	20-34 years	Addis Ababa	multiparious	Yes	Outborn	SVD	Spontanious	Normal	< 18 hrs	singlton	No	No	No	No	No	No	Male	Normal	Term baby	No	< 24 hrs	< 7	>= 7	Stage 1	No	No	No	No	Yes	No	No	No seizure	30-60 b/m	100-160 b/m	36.5-37.5 oc	No	No	No	No	No	No	No	Two third	No	No	BMV only	Yes, Direct O2	Yes	No
395	< 20 years	Out of Addis	primiparious	Yes	Outborn	SVD	Spontanious	Normal	< 18 hrs	singlton	No	No	No	No	No	No	Male	Lowbirth weight	Term baby	No	< 24 hrs	< 7	>= 7	Stage 1	Yes	Yes	Yes	No	Yes	No	No	No seizure	30-60 b/m	100-160 b/m	36.5-37.5 oc	Yes	No	No	No	No	No	No	Two third	No	No	BMV only	Yes, Direct O2	Yes	No
396	>35 years	Out of Addis	multiparious	No	Outborn	SVD	Spontanious	Normal	< 18 hrs	singlton	No	No	No	No	No	No	Male	Normal	Term baby	Yes	< 24 hrs	< 7	>= 7	Stage 2	Yes	No	Yes	No	Yes	No	No	yes, before 24 hrs	30-60 b/m	100-160 b/m	36.5-37.5 oc	No	No	No	No	No	No	No	Two third	Yes	No	No	No	No	Yes
397	>35 years	Out of Addis	primiparious	Yes	Outborn	C/S	Spontanious	Normal	< 18 hrs	singlton	Yes	No	No	No	No	No	Female	Normal	Postterm	No	< 24 hrs	< 7	>= 7	Stage 2	Yes	No	No	Yes	No	No	Yes	No seizure	30-60 b/m	100-160 b/m	< 36.5 oc	No	No	No	No	No	No	No	Two third	Yes	No	BMV only	Yes, Direct O2	Yes	No
398	20-34 years	Out of Addis	primiparious	Yes	Outborn	SVD	Spontanious	Normal	< 18 hrs	singlton	No	No	No	No	No	No	Male	Normal	Term baby	No	< 24 hrs	< 7	>= 7	Stage 2	Yes	Yes	Yes	Yes	Yes	No	Yes	No seizure	>60 b/m	100-160 b/m	36.5-37.5 oc	No	No	Yes	No	Yes	No	No	Two third	Yes	No	BMV only	Yes, Direct O2	Yes	Yes
399	20-34 years	Addis Ababa	multiparious	Yes	Outborn	SVD	Spontanious	Normal	< 18 hrs	singlton	No	No	No	No	No	No	Male	Normal	Term baby	No	< 24 hrs	< 7	>= 7	Stage 3	Yes	Yes	Yes	Yes	Yes	No	Yes	No seizure	30-60 b/m	< 100 b/m	36.5-37.5 oc	No	No	No	No	No	No	No	Two third	No	No	BMV only	Yes, Direct O2	Yes	No
400	20-34 years	Addis Ababa	primiparious	Yes	Outborn	AVD	Induced	Normal	< 18 hrs	singlton	No	No	No	No	No	No	Male	Normal	Postterm	No	>72 hrs	< 7	>= 7	Stage 3	Yes	Yes	Yes	No	No	No	Yes	yes, before 24 hrs	30-60 b/m	> 160 b/m	< 36.5 oc	No	No	No	No	No	No	No	Two third	Yes	No	BMV only	Yes, CPAP	Yes	Yes
401	20-34 years	Addis Ababa	multiparious	Yes	Outborn	SVD	Spontanious	Normal	< 18 hrs	singlton	No	No	No	No	No	No	Male	Normal	Term baby	No	< 24 hrs	< 7	>= 7	Stage 1	No	No	Yes	No	Yes	No	Yes	No seizure	>60 b/m	100-160 b/m	36.5-37.5 oc	No	No	Yes	No	No	No	Yes	Two third	No	No	BMV only	Yes, Direct O2	Yes	No
402	20-34 years	Addis Ababa	primiparious	Yes	INborn	C/S	Without labor	Normal	< 18 hrs	singlton	No	No	Yes	No	No	No	Male	Lowbirth weight	Preterm baby	No	< 24 hrs	< 7	>= 7	Stage 3	Yes	Yes	Yes	Yes	Yes	No	No	No seizure	30-60 b/m	100-160 b/m	36.5-37.5 oc	No	No	No	No	No	No	No	Two third	No	No	BMV only	Yes, CPAP	Yes	No
403	20-34 years	Addis Ababa	primiparious	Yes	INborn	SVD	Spontanious	Normal	< 18 hrs	singlton	No	No	No	No	No	No	Male	Normal	Term baby	No	< 24 hrs	< 7	>= 7	Stage 2	Yes	Yes	Yes	Yes	Yes	No	Yes	yes, before 24 hrs	>60 b/m	100-160 b/m	36.5-37.5 oc	No	No	No	No	No	No	No	Two third	Yes	No	BMV only	Yes, Direct O2	Yes	Yes
404	20-34 years	Addis Ababa	primiparious	Yes	INborn	SVD	Spontanious	Normal	< 18 hrs	singlton	No	No	No	No	No	No	Male	Lowbirth weight	Preterm baby	No	< 24 hrs	< 7	>= 7	Stage 2	No	No	Yes	No	Yes	No	No	No seizure	30-60 b/m	100-160 b/m	36.5-37.5 oc	No	No	No	No	No	No	No	Two third	No	No	BMV only	Yes, CPAP	Yes	No
405	20-34 years	Addis Ababa	multiparious	Yes	INborn	C/S	Spontanious	Preciptated	< 18 hrs	singlton	No	No	No	No	No	No	Female	Normal	Term baby	No	< 24 hrs	< 7	>= 7	Stage 3	Yes	Yes	Yes	Yes	Yes	No	Yes	yes, before 24 hrs	30-60 b/m	100-160 b/m	36.5-37.5 oc	No	No	No	No	No	No	No	Two third	Yes	No	BMV only	Yes, Direct O2	Yes	Yes
406	20-34 years	Addis Ababa	primiparious	Yes	INborn	AVD	Spontanious	Normal	< 18 hrs	singlton	No	No	No	No	No	No	Female	Normal	Term baby	No	< 24 hrs	< 7	>= 7	Stage 3	Yes	Yes	Yes	No	Yes	No	No	No seizure	<30 b/m	< 100 b/m	36.5-37.5 oc	No	No	No	No	Yes	No	No	Two third	No	No	BMV only	Yes, CPAP	Yes	No
407	20-34 years	Addis Ababa	primiparious	Yes	Outborn	SVD	Spontanious	Normal	< 18 hrs	singlton	No	No	No	No	No	No	Female	Normal	Term baby	No	< 24 hrs	< 7	>= 7	Stage 1	No	No	No	No	Yes	No	No	No seizure	30-60 b/m	100-160 b/m	36.5-37.5 oc	No	No	No	No	No	No	No	Two third	No	No	BMV only	Yes, Direct O2	No	No
408	20-34 years	Addis Ababa	primiparious	Yes	INborn	C/S	Spontanious	Normal	< 18 hrs	singlton	No	No	No	No	No	No	Male	Normal	Term baby	No	< 24 hrs	< 7	>= 7	Stage 3	Yes	Yes	Yes	No	Yes	Yes	No	yes, before 24 hrs	<30 b/m	100-160 b/m	36.5-37.5 oc	No	No	No	No	No	No	No	Two third	Yes	No	BMV only	Yes, Direct O2	Yes	Yes
409	20-34 years	Addis Ababa	primiparious	Yes	INborn	C/S	Spontanious	Normal	< 18 hrs	singlton	Yes	No	No	No	No	No	Female	Normal	Term baby	No	< 24 hrs	< 7	>= 7	Stage 2	Yes	Yes	Yes	Yes	Yes	Yes	Yes	No seizure	30-60 b/m	100-160 b/m	36.5-37.5 oc	No	No	No	Yes	No	No	No	Two third	No	No	BMV only	Yes, Direct O2	Yes	No
410	20-34 years	Addis Ababa	primiparious	Yes	INborn	SVD	Spontanious	Normal	< 18 hrs	singlton	No	No	No	No	No	Yes	Female	Normal	Term baby	No	< 24 hrs	< 7	>= 7	Stage 3	Yes	Yes	Yes	No	Yes	No	No	No seizure	30-60 b/m	100-160 b/m	36.5-37.5 oc	No	No	No	No	No	No	No	Two third	No	No	BMV only	Yes, CPAP	Yes	No
411	20-34 years	Addis Ababa	primiparious	Yes	INborn	AVD	Spontanious	Normal	< 18 hrs	singlton	Yes	No	No	No	No	No	Male	Normal	Term baby	No	< 24 hrs	< 7	>= 7	Stage 3	Yes	Yes	Yes	No	Yes	No	No	No seizure	30-60 b/m	100-160 b/m	36.5-37.5 oc	No	No	No	No	No	No	No	Total fluid	No	No	BMV only	Yes, CPAP	Yes	No
[truncated: 16 more columns]
